# Supplementary material for: Marsupial cathelicidins: characterization, antimicrobial activity and evolution in this unique mammalian lineage
Source: Front Immunol. 2025 Apr 4;16:1524092. doi: 10.3389/fimmu.2025.1524092 (PMC12006171; doi:10.3389/fimmu.2025.1524092)
Supplement: Supplementary file 2 [file Table3.xlsx]

## Sheet: Annotations
Species	Scientific name	Marsupial family	Cathelicidin name (p indicates partial sequence, *indicates pseudogene)	Genome assembly ID	Genome scaffold	Genome start coordinate (CDS)	Genome end coordinate (CDS)	Genome strand	Gene length bp	Fulllength (FL) or partial (P) annotation	Notes	Transcriptome ID (if data is available)	Transcriptome details	Transcript ID	Tissue expression	Mature peptide (MP) annotated	MP synthesized. *MP not synthesized as the AA sequece was identical to another cathelicidin MP from the same or closely related species, ^MP not synthesized due to low cationic or negative charge at pH7	Coding sequence (only protein sequence available for predicted ancestral sequences)	Coding sequence length bp	Predicted MP sequence	Antibacterial (MIC <64ug/mL). NT indicates not tested	Antifungal (MIC <64ug/mL). NT indicates not tested	MP length (AA)	MP molecular weight	MP charge at pH 7	MP % cationic AA residues	MP GRAVY score	MP Amphipathic (Kyte and Doolittle). + indicates the MP was shorter than 14 AA so could not compute the Kyte and Doolittle hydropathicity scores with a sliding window of 7	R% (1333% for euth)	P% (3349% for euth)	K%	Notes	Antimicrobial screening (phase I or II)	Phylogenetic clade I or II	Genomic cluster A, B or C
Brown antechinus	Antechinus stuartii	Dasyuridae	AnstCath1	GCA_016696395.1	0	15061702	15068108	+	-8942	FL		antechinus_global.Trinity.fasta.gz	Global transcriptome of M and F tissues, available at http://doi.org/10.5524/100807	Not identified	N/A	Y	Y	TGAGGTAGAGGAAGGAGCATGGAGCACCTAAAGAAACTCCTGCTGTTGGCCAGTGTGGTCATTCTCATTCCTTCACAGGTTTTGCCTCAGTCTTTCCTAAGCTATGAGAAGGTCCTCTCTCCGGTCATTAACTTCTACAACGACGTACACGGGAGAGAGAATGCATTCTGGCTACTGCAAGTGCACTCTCTTCCTCCTGGTCAGATTCCCCAAGAGCAAGCCCAGAAGTTCCTGAGTTTTACCTTGAAGGAAACTGTGTGCCCAGTGACTGTGAATTTCCCCCTAAAAGAGTGTGACTTTAAAACAGATGGGCTGGTGAAAGAATGTCAAGCCTCAGCATCCATTGAACAGGACATTGCTGCTGTCACCCTCATCTGTGACCCAGAAGCCTCAGCAGAA…	507	KTKLPRATCAAEIKENCVRKK	N	NT	21	2387.88	4.8	33.33	-0.91	Y	9.52381	4.7619	23.8095	NGP-like	Phase II	I	B
Brown antechinus	Antechinus stuartii	Dasyuridae	AnstCath2	GCA_016696395.1	0	15144335	15149766	+	86540	FL		antechinus_global.Trinity.fasta.gz	Global transcriptome of M and F tissues, available at http://doi.org/10.5524/100807	Not identified	N/A	Y	Y	GAAAAGATGGGATCCCTGAGGAGAAATCTTCTGATACTATGTGTGGCAGTGACCATTGCAACACTTTCTGCACATCGAAGGAAGAGACTGAATGACCAACAGGCTATATCTCTGCTACTGGCTAAGTACAACCGATTGTCCAATGACAATTTCCTCTACAGGCTTCTTGAAGTCAGACCTCTCTCTAACCAGACTGAAAGACAGATCCTGCGTTTCACCATTCAGGAAACCAGGTGCCTTAAGTCAGAGAATCAGAATCCTGACCAGTGTGAATTCAGAGAGAATGGGCTGGTGAGAGACTGCGCAGGACAGATTTCTGCTGCCCGAGCTCAAAAGGTGTTCCTACTCACTTGTAACACTCAGGGTCAAGCCCAGGAAGAGTCAGATGCTGATGTATCA…	564	ARRIRRPYLPRPRPRPNFPPPRPRPGRSV	Y	NT	29	3516.16	9.9	34.48	-1.721	Hydrophilic	34.4828	34.4828	0	Pro/Arg rich & basal clade I cluster	Phase II	I	B
Brown antechinus	Antechinus stuartii	Dasyuridae	AnstCath3	GCA_016696395.1	0	16214454	16219515	+	6406	FL		antechinus_global.Trinity.fasta.gz	Global transcriptome of M and F tissues, available at http://doi.org/10.5524/100807	Not identified	N/A	Y	Y	TTGTGTAAGGCTGGGAGGATTCAGTGCATAAATGATAGCTCCTGTCTGGCCACAGCACTGAGTGCCAAAAGGATGAGGATGCAGAAGGTCTCAAACATGCAGATATTCCTGTTGGTGCTGGGACTGCTCAGCCTGACTCCACTTGCCCCTGCCCAGGACCAAAGATACCAGGAGCTGGTGAATAGATTCATCAGGGAATACAATAGGAATTCAGGATCTGAAAACCTCTTTCGACTCTCTATCCTGAATCTGCCACCTGGGGAAAACAATGATCCTCCTACTCCTTTACCTCTGAGCTTTACCATTGCTGAGACCGTGTGCCCCAATGCTGAAAATCGCAATCCAGATGAATGTGACTTCCGGGAAAATGGGGTGGTGAAAGAATGCGTTGGAACCATT…	558	GLRKLGNLFKNKLQEGIEKFLG	N	NT	22	2502.98	2.9	22.72	-0.459	Hydrophilic	4.54545	0	18.1818	Classic cathelicidin	Phase II	II	A
Brown antechinus	Antechinus stuartii	Dasyuridae	AnstCath4	GCA_016696395.1	0	16239634	16242745	+	-5231	FL		antechinus_global.Trinity.fasta.gz	Global transcriptome of M and F tissues, available at http://doi.org/10.5524/100807	Not identified	N/A	Y	Y	TAGTGTATAAATGATAGCTTCTGGTCTGCCTACAGCATGAGTGCCAAGAGGATGAGGATGCAGAAGATCTCAAGCATGCAGATACCCCTGTTGGTGCTCGGGCTGCTCAGCCTGAATCTACTTGCATATGCCCAGGATGGAAGATATGAGGAGGTGGTGAAGAACTTCATCAGGGAATACAATAGTAATTCAGGAACTGAAAACCTCTTTCGACTCTCCATCCTGAATCTGGCACCTGGGGAAAACAATGACCCTTCTGCTCCTCGACCTCTGAGCTTTACCATTGCTGAGACCGTGTGCCTCAATGCTAAAAATCGCAATCCAGATGAATGTGACTTCCGGGAAAATGGGGTGGTGAAAGAATGCGTTGGAACCATTACTCTGGATTCTACCCAGAAC…	498	KRIGLGGLVRRILDRIRRRG	Y	Y	20	2360.88	6.9	40	-0.57	Y	35	0	5	Classic cathelicidin	Phase I	II	A
Brown antechinus	Antechinus stuartii	Dasyuridae	AnstCath5	GCA_016696395.1	0	16250022	16253112	+	-6482	FL		antechinus_global.Trinity.fasta.gz	Global transcriptome of M and F tissues, available at http://doi.org/10.5524/100807	Not identified	N/A	Y	Y	TGTGTAAGGCTGGGGAGGAGTCACTATATAAATGATAATATCTGTCTTCCCACAGCATTGAGTGCCAAGAGGATGAAGATGCAGAGGGTCTCAAACAGGCAGATACCCTTGTTGGTGCTGGGGCTGCTCAGCCTGACTCTACTTGCATCTGCCCAGGATGGAAGATATGAGGATGTGGTGAAGAACTTCATCAGGGAATACAACAGGAATTCAGGAACTGAAAACCTCTTTCGACTCTCCATCCTGAATCTGGCACCTGGGGAAAACAATGATGGTCGACCTCTGAGCTTTACCATTGCTGAGACTGTGTGCCCCAATACTGAAAATCGCAATCCAGATGAATGTGACTTCCAGGAAAATGGGGTGGTGAAAGAATGCGTTGGAACCATTACTCTGGAT…	537	KRIRILAGIWDRLKNLGNRIKNRLRDFFS	Y	Y	29	3570.24	6.9	31.03	-0.624	Y	20.6897	0	10.3448	Classic cathelicidin	Phase I	II	A
Brown antechinus	Antechinus stuartii	Dasyuridae	AnstCath6	GCA_016696395.1	0	16276198	16279104	+	5431	FL		antechinus_global.Trinity.fasta.gz	Global transcriptome of M and F tissues, available at http://doi.org/10.5524/100807	Not identified	N/A	Y	Y	ATAAAGGATGGGTCCTTCCGGATCATAGCATTGAGAGCCAAGAGATTAAGGATGGAGAGGGGTTGGATCATGTGGCTGCCACCATTATTGCTACTGTTCCTTAGCATGGTGACTCCATTTGCCCCTGCCCAGACCCTGAGCTACCAGAATTTGGTGAACCGATTCATCATCAACTACAACAAGAAATCACTTTCAGGAAATCTCTTCCGGCTCCTGGTTCTGAATCTGCCACCTGGCACAAACAATGATCCTTCTACTCCCCGTCCCTTGAACTTTACCATAATGGAGACTGTCTGCCCCAAGACCAAACTACACAATCTGGATGAATGCAACTTTAAGGAGAATGGGCTGGTGAAAGAATGCCATGGAACCATCTCCTTGGAAGCTACACGGCCCTCC…	546	RDFKNFIYQKYRLLRDEFLKLRGILFG	N	NT	27	3450.08	3.9	25.92	-0.422	Y	14.8148	0	11.1111	Marsupial ortholog in clade II	Phase II	II	A
Brown antechinus	Antechinus stuartii	Dasyuridae	AnstCath7p	GCA_016696395.1	0	16191916	16190233	-	1683	P	exon 3 and 4 could not be identified	antechinus_global.Trinity.fasta.gz	Global transcriptome of M and F tissues, available at http://doi.org/10.5524/100807	Not identified	N/A	N	N	TAAGAGCCTGCAGAAAGAAGGAGTATCATCAGTGAAAAGCCCAAAATGGCAAGCTTCAGAATTGTGCTTCCTCTGCTCCTTCTGAGCCTGATTGAGGTTAAAGCATCTAACGACCTGGAAGGACTCACCTATATTGATGCCCTGACTATCGCTGTCACATATGTCAATGAAAACTCTGAAGATAAAAATGCCTATTGGTTAAACGGACATGAACTCCAGCCTCAATGGAATAACACATCCAGAGAGCCCCACTATCTAAGTTTCATAGTGAAAGAGACCAACTGCCTGACAACACAAACACTCACTCCTATCGCATGTGCCTTCAAAGAAAATGGG	336	N/A	N/A	N/A	N/A	N/A	N/A	N/A	N/A	N/A	N/A	N/A	N/A	Non-classical cathelicidin	N/A	I	A
Brown antechinus	Antechinus stuartii	Dasyuridae	AnstCath8	GCA_016696395.1	0	15132329	15125847	-	-5061	FL		antechinus_global.Trinity.fasta.gz	Global transcriptome of M and F tissues, available at http://doi.org/10.5524/100807	TRINITY_DN81368_c0_g1_i1	?	Y	Y	TGAAGAAGAAGAAGAATGGGGAGTACTTGGAAAGTCCTGCTGCTGCTGGGCCTGGCTACAGCAGTCATAGCTAGACCTAGAAAAACGTTGACCTTCAAGGATGCTTCAGTCCTGGCTACACGCAAGTTTAATCAGAACTTAAATGAAGGAGCAAAGTATCGTGTTGTGGAGTCCAGTGTCTCCACTCCAGACTTACCTATCGTGTTGCCAATCAGCTTCACAATAAGGGAAACAGAGTGTCCTTTCTCAGAGCGGAGGGATGAAGAAACCTGTGCCTTCAGAAATAATGGATTGGAAAAGAGATGTACAGCAAATTTCACCAGCCTATCTCGTTTTGGACTCCGTTCTGTGGAATGCAACGACATTGACAATAACAATAATCAGAATGTTCGTTCTAAA…	510	RSKRSTSDGVIDTSSLPPRIRHIYEQAKYDIISSILKNF	N	NT	39	4493.09	3.2	17.94	-0.608	Y	10.2564	5.12821	7.69231	NGP ortholog	Phase II	I	B
Brown antechinus	Antechinus stuartii	Dasyuridae	AnstCath9	GCA_016696395.1	0	15076692	15071461	-	-3111	FL		antechinus_global.Trinity.fasta.gz	Global transcriptome of M and F tissues, available at http://doi.org/10.5524/100807	TRINITY_DN4760_c16_g1_i3	female blood, ovary and adrenal. Male spleen	Y	Y	TGAGGCAGAGGAAGGAACATGGAGCACCTCAGGAATATCCTACTATTGGCCAGTGTAGCCACTCTCATCCCCACTCAGGCTTTACCTCTGTCCAGCCTGAGCTATCAGAAGGCCCTTTCCAAGGCCCTTCATCTCTACAACCAAGTACACAAAGGAGAGAATGCCTTCCGGCTTCTCCAAACCGACCCTCCTTCACCCAATCAGGACCTCCAAGAACAAACTTTGAAGCATCTGAGCTTTACCTTGAAGGAAACCGTGTGCCCAGTGACTGAGGAACTCCTGCTAGATCAGTGTGACTTCAAAGTTGATGGGTTGGTGAAAGAATGTCAAGGCTCAATATCCAATGAACAGGACATTGCTGCAATCATCCTCACCTGTGACCCAGCAGCCTCACCCTCT…	531	SPSRSRRSPFSRRKNGSKKNGHRPGGYSLIALGDKKVLKAPYMESL	N	NT	46	5115.88	10.1	26.08	-1.148	Y	13.0435	8.69565	13.0435	NGP-like	Phase II	I	B
Fat-tailed dunnart	Sminthopsis crassicaudata	Dasyuridae	SmcrCath1	dunnart_asm_12-2021_sm.fa	scaffold66	4370774	4373447	+	2673	FL		PRJNA399240	Uterine transcriptome from Whittington et al 2018 Scientific Reports no. 8 vol. 1 p. 2412	Not identified	N/A	Y	N*	ATGGAGAGGGGCTGGATCATGTGGCTGCCACCATTATTGCTACTGTTCCTTAGCATGGTGACTCCATTTGCCCCTGCCCAGACCCTGAGCTACCGGAATTTGGTAAACCGATTCATCATCAACTACAACAAGAAATCAGTTTCAGGAAATCTCTTCCGACTCCTGGCTCTGAATCTGCCACCTGGGATAAACAATGATCCTTCTATTCCCCATCCCTTGAACTTTACCATAATGGAGACTGTCTGCCCCAAGACCAAACCACACAATCTGGATGAATGCAACTTTAAAGAGAATGGGCTGGTGAAAGAATGCTATGGAACCATCTCCTTGGAAGCTACACGGCCCTCCATCAATATTTCTTGTGGTAAGCCTGGAGAATTAAAGAGTGAAGATTTTCTG…	492	SQKYRQLRDEFRGLRDILFG	N/A	N/A	20	2497.84	1.9	25	-1.04	Y	20	0	5	Classic cathelicidin	N/A	II	A
Fat-tailed dunnart	Sminthopsis crassicaudata	Dasyuridae	SmcrCath2p	dunnart_asm_12-2021_sm.fa	scaffold66	4345701	4347527	+	1826	P	exon 4 could not be identified	PRJNA399240	Uterine transcriptome from Whittington et al 2018 Scientific Reports no. 8 vol. 1 p. 2412	Not identified	N/A	N	N	ATGCAGATAACCCTATTGGTGCTGGGGCTGCTCAGCCTGACTCCACTTGCATCTGCTCAGGACTCAAGATATGAGGAGTTGGTGAATAGATTCATCAGTGAATACAATAGGAATTCTGGGTCTGAAAACCTCTTTCGACTCTCCATCCTGAATCTGGCACCTAGGGAAAACAATGATCCTGCTGCTCCTCGACCTCTGAGTTTTACCATCACTGAGACTGTATGCCCTAATACTGAAAATCGCAATCCAGATGAATGTGACTTCCAGGAAAATGGGCTGGTGAAAGAATGCGTTGGAACCATTGCTCTGGATTCTGCCGAGCCCTCTGTTGATATTTCTTGTGATGGG	348	N/A	N/A	N/A	N/A	N/A	N/A	N/A	N/A	N/A	N/A	N/A	N/A	Classic cathelicidin	N/A	II	A
Fat-tailed dunnart	Sminthopsis crassicaudata	Dasyuridae	SmcrCath3	dunnart_asm_12-2021_sm.fa	scaffold66	4325815	4328772	+	2957	FL		PRJNA399240	Uterine transcriptome from Whittington et al 2018 Scientific Reports no. 8 vol. 1 p. 2412	Not identified	N/A	Y	Y	ATGCAGATACCCCTGTTGGTACTTGGGCTGCTCAGCCTGAATCTACTTGCATATGCCCAGGACCAAGGATATGAGGAAGTGGTGAATAGATTCATCAGGGAATACAACAGGAATTCAGGGTCTGAAAACCTCTTCCGACTCTCCATCCTGAATCTGGCACCTGGAGAAAACAATGATCCTGCTGCTCCTCGACCTGTGAGCTTTACCATTGCTGAGACCGTGTGCCTCAATGCTGAAAATCGTAATTCAGATGAATGTGACTTCAAGGAAAATGGGCTGGTGAAAGAATGTGTTGGAACCATTACTTTGGATTCTACCCAGACCTCTGTTGATATTTCCTGTGATGGGCCTGAAAAGATCAAGAGAATTGGGCTGGGAGGACTGGTTAGAAGAATCTGG…	423	KRIGLGGLVRRIWNRIRRRG	Y	Y	20	2432.95	7.9	40	0.805	Y	35	0	5	Classic cathelicidin	Phase I	II	A
Fat-tailed dunnart	Sminthopsis crassicaudata	Dasyuridae	SmcrCath4	dunnart_asm_12-2021_sm.fa	scaffold66	4312377	4314660	+	2283	FL		PRJNA399240	Uterine transcriptome from Whittington et al 2018 Scientific Reports no. 8 vol. 1 p. 2412	Not identified	N/A	Y	N*	ATGCAGCTACCCCTGTTGGTGCTGGGGCTGCTCAGCCTGACTCTACTTGTGTCTGCCCAGGATGGAAGATATGAGGAGTTGGTGAATAGATTCATCAGGGAATACAACAGTAATTCAGGATCTGAAAACCTCTTCCGACTCTCCATCCTGAATCTGGCACCTAGGGAAAGCAATGATCCTGCTGCTCCTCAACCTCTGAGCTTTACCATTGCTGAGACCGTGTGCCTCAATGCTGAAAATCGCAATCCAGATGAATGTGACTTCCAGGAAAATGGGCTGGTGAAAGAATGCATTGGAACCATTGCTCTGAATTCTGCCCAGTCCTCTGTTAATATTTCTTGTGATGGGCCTGAAAAGATCAAGAGAATTGGGCTGGGAGGACTGGTTAGAAGAATCTGG…	423	KRIGLGGLVRRIWNRIRRRG	N/A	N/A	20	2432.95	7.9	40	0.805	Y	35	0	5	Classic cathelicidin	N/A	II	A
Fat-tailed dunnart	Sminthopsis crassicaudata	Dasyuridae	SmcrCath5	dunnart_asm_12-2021_sm.fa	scaffold66	4298863	4301314	+	2451	FL		PRJNA399240	Uterine transcriptome from Whittington et al 2018 Scientific Reports no. 8 vol. 1 p. 2412	TRINITY_DN47658_c0_g1_i1	Uterus	Y	N*	ATGCAGCTACCCCTGTTGGTGCTGGGGCTGCTCAGCCTGACTCTACTTGTGTCTGCCCAGGATGGAAGATATGAGGAGTTGGTGAATAGATTCATCAGGGAATACAACAGTAATTCAGGATCTGAAAACCTCTTCCGACTCTCCATCCTGAATCTGGCACCTAGGGAAAACAATGATCCTGCTGCTCCTCAACCTCTGAGCTTTACCATTGCTGAGACCGTGTGCCTCAATGCTGAAAATCGTAATTCAGATGAATGTGACTTCAAGGAAAATGGGCTGGTGAAAGAATGCATTGGAATCATTGCTCTGAATTCTGCCCAGCCCTCTGTTGATATTTCTTGTGATGGGCCTGAAAAGATCAAGAGAATTGGGCTGGGAGGACTGGTTAGAAGAATCTGG…	423	KRIGLGGLVRRIWNRIRRRG	N/A	N/A	20	2432.95	7.9	40	0.805	Y	35	0	5	Classic cathelicidin	N/A	II	A
Fat-tailed dunnart	Sminthopsis crassicaudata	Dasyuridae	SmcrCath6	dunnart_asm_12-2021_sm.fa	scaffold66	4271656	4276441	+	4785	FL		PRJNA399240	Uterine transcriptome from Whittington et al 2018 Scientific Reports no. 8 vol. 1 p. 2412	Not identified	N/A	Y	Y	ATGCAAATAACCCTTTTGGTGCTGGGACTGCTCAGCCTAACTCCACTTGCCCCTGCCCAGGACCAAACATACCAGGAGCTGGTGAATAGATTCATCAGTGAATACAACAGGAATTCAGGGTCTGAAAACCTCTTCCGACTCTCCATCCTGAATCTGCCACCTAGGGAAAACAATGATCCTGCTATTCCTTTACCTCTGAACTTTACCATTGCTGAGACCGTGTGCCCCAATTCTGAAAATATCAATCCAGATGAATGTGACTTCCAGGAAAACGGGGTGGTGAAAGAATGCATTGGAACCATTTCTCTGGATTCTACTGAGCCCTCTCTTGATATTTCCTGTGATGGGACTGGAAGGATGAAAAGAATTGGAATTTTCCATTTATTTTGGGCCGGATTA…	468	GLRKLGNLIKNKIQEGIEHFFGRR	Y	N	24	2824.32	4.2	25	-0.708	Y	12.5	0	12.5	Classic cathelicidin	Phase I	II	A
Fat-tailed dunnart	Sminthopsis crassicaudata	Dasyuridae	SmcrCath7p	dunnart_asm_12-2021_sm.fa	scaffold66	4248880	4247153	-	1727	P	exon 3 & 4 could not be identified	PRJNA399240	Uterine transcriptome from Whittington et al 2018 Scientific Reports no. 8 vol. 1 p. 2412	Not identified	N/A	N	N	ATGGCAAGCTTCAGAATTGTGCTTCCTCTGCTCCTTCTGAGCCTGATTGAGGTTAAAGCATCTAAGAACCCAGAAGGACTCACCTATATTGATGCCCTGACTATCGCTGTCACATATGTCAATGAAAACTCTGAAGATAAAAATGCCTATTGGTTAAATGGACATGAGCTCAATAACACTTCCAGGGAGCCCCATTATCTAAGTTTCATAGTGAAAGAGACCAACTGCCTTTCATCACAAACTCTCACTCCTATCGCATGTACCTTCAAAGAAAATGGG	279	N/A	N/A	N/A	N/A	N/A	N/A	N/A	N/A	N/A	N/A	N/A	N/A	Basal cluster in clade I	N/A	I	A
Fat-tailed dunnart	Sminthopsis crassicaudata	Dasyuridae	SmcrCath8p	dunnart_asm_12-2021_sm.fa	scaffold66	3243770	3247523	+	3753	P	exon 4 could not be identified	PRJNA399240	Uterine transcriptome from Whittington et al 2018 Scientific Reports no. 8 vol. 1 p. 2412	Not identified	N/A	N	N	ATGGGGTCCTTGAGGAGAAGCCTTCTGGTGCTATGTGTGGCAGTGACTATTGCAATGACTTCAACACTTTCTGTTCAGCAAAAGAAGAAGCTGAGTGACCAAGAAGCTAGATCCCTATTACAGGCTACCTACAACAAAGAGTCCCATGATAATTTCATCTACAAGATCCTTGAAATCAAACATGTCTCTTATGAGCAAGAAGCCAAGTGCCTTAAGTTAGAGAATCGGAATCCTGACCAGTGTGAATTCAAAGAGGATGGGCTGGTGAAAGACTGCTCAGGACAGATTTCCTCTGCCCGATTTCATCAGTTGGTTGTATTCTCTTGTAACACT	333	N/A	N/A	N/A	N/A	N/A	N/A	N/A	N/A	N/A	N/A	N/A	N/A	Non-classical cathelicidin	N/A	I	B
Fat-tailed dunnart	Sminthopsis crassicaudata	Dasyuridae	SmcrCath9p	dunnart_asm_12-2021_sm.fa	scaffold66	3217383	3218450	+	1067	P	exon 3 & 4 could not be identified	PRJNA399240	Uterine transcriptome from Whittington et al 2018 Scientific Reports no. 8 vol. 1 p. 2412	Not identified	N/A	N	N	ATGGGGTCCTTGAGGAGAAGCCTTCTGGTGCTATGTGTGGCAGTGACTATTACAATCACTTCAACACTTTCTGTTCAGCAAAAGAAGAAGCTGAGTGACCAAGAAGCTAGATCCCTATTACAGGCTACCTACAACAACCAAGTGTCCGATGATAATTTCCTCTACAAGATCCTTGAAATCAAACATGTCTCTTATGAGACTGAAAGACAGATCGTGCGTTTCACCATTCAGGAAACCAGGTGCCTTAAGTCAGAGAATCAGAATCCTGACCAGTGTGAATTCAAAGATGATGGA	294	N/A	N/A	N/A	N/A	N/A	N/A	N/A	N/A	N/A	N/A	N/A	N/A	Basal cluster in clade I	N/A	I	B
Fat-tailed dunnart	Sminthopsis crassicaudata	Dasyuridae	SmcrCath10	dunnart_asm_12-2021_sm.fa	scaffold66	3179406	3183072	+	3666	P	exon 4 could not be identified	PRJNA399240	Uterine transcriptome from Whittington et al 2018 Scientific Reports no. 8 vol. 1 p. 2412	Not identified	N/A	N	N	ATGGAGTCCTTGAGGAGAAGCCTTCTGGTGCTATGTGTGGCAGTGACTATTACAATCACTTCAACACTTTCTGTTCAGCAAAAGAAGAAATTGTTTGATGAAGTTGCTAGATCCCTATTACAAGATACCTACAACAAAGAGTCCCATGATAATTTCCTCTACAAGATCCTTGAAATCAAACATGTCTCTTATGAGACTGAAAGACAGATCGTGCGTTTCACCATTCAGGAAACCAGGTGCCTTAAGTTAGAGAATCGGTATCCTGACCAGTGTGAATTCAAAGATGATGGGCTGGTGAAAGACTGCTCAGGACAGATTTCCTCTGCTGGATTTCATCGGTTTGTTGTACTCTCTTGTGACACT	363	N/A	N/A	N/A	N/A	N/A	N/A	N/A	N/A	N/A	N/A	N/A	N/A	Basal cluster in clade I	N/A	I	B
Fat-tailed dunnart	Sminthopsis crassicaudata	Dasyuridae	SmcrCath11p	dunnart_asm_12-2021_sm.fa	scaffold66	3165272	3168806	+	3534	P	exon 4 could not be identified	PRJNA399240	Uterine transcriptome from Whittington et al 2018 Scientific Reports no. 8 vol. 1 p. 2412	Not identified	N/A	N	N	ATGGAGTCCTTGAGGAGAAGCCTTCTGGTGCTATGTGTGGCAGTGACTATTACAATCATTTCAACACTTTCTGTTCAGCAAAAGAAGAAACTGAGTGACCAAGAAGCTAGATCCCTATTACAGGCTACCTACAACAAAGAGTCCCATGATAATTTCATCTACAAGATCCTTGAAATCAAACATGTCTCTAATCAGACTGAAAGACAGATCGTGCGTTTCACCATTCAGGAAACCAGGTGCCTTAAGTTAGAGAATCGGTATCCTGACCAGTGTGAATTCAAAGATGATGGACTGGTGAAAGACTGCTCAGGACAGATTTCCTTTGTCCCATTTCATCGGGCGTTTCTATTCTCTTGTAACATT	363	N/A	N/A	N/A	N/A	N/A	N/A	N/A	N/A	N/A	N/A	N/A	N/A	Basal cluster in clade I	N/A	I	B
Fat-tailed dunnart	Sminthopsis crassicaudata	Dasyuridae	SmcrCath12	dunnart_asm_12-2021_sm.fa	scaffold66	3151804	3157252	+	5448	FL		PRJNA399240	Uterine transcriptome from Whittington et al 2018 Scientific Reports no. 8 vol. 1 p. 2412	TRINITY_DN37927_c0_g1_i1	Uterus	Y	Y	ATGGGATCCCTGAGGAGAAATCTTCTGATACTATGTATGGCAATGACCATTGCAACACTTTCTGCACATCCAAGGAAGAGATTGAATGAACAACAGGCTATATCTCTGTTACTGGCTAAGTACAACAGATTGTCCAGTGATAATTTCCTCTACAGGCTTCTTGAAGTCAGACCTCTCTCTAACCAGACTGAAAGACAGATCCTGCGTTTCACCATTCAGGAAACCAGGTGCCTTAAGTCAGAGAATCGGAATCCTGACCAGTGTGAATTCAAAAATGATGGGCTGGTGAGAGACTGCTCAGGACAGATTTCCTCTGCTGGATTTCGTCAGGTGTTTCTACTTTCTTGTAACACTGTGGCTGGACAGGGTCAAGCCCAGGAAGAGCTGGATACTGATCCA…	573	GLLAARRIRRPYLPRPRFPRPNFPRPRPRPGRSI	Y	NT	34	4090.89	10.9	32.35	-1.197	Hydrophilic	32.3529	26.4706	0	Basal cluster in clade I, Arg rich	Phase II	I	B
Fat-tailed dunnart	Sminthopsis crassicaudata	Dasyuridae	SmcrCath13	dunnart_asm_12-2021_sm.fa	scaffold66	3143126	3136426	-	6700	FL		PRJNA399240	Uterine transcriptome from Whittington et al 2018 Scientific Reports no. 8 vol. 1 p. 2412	Not identified	N/A	Y	N^	ATGGGGAGTACTTGGAAAGTCCTGCTGCTGCTGGGCCTGGCTACAGCAGTCATAGCTAGACCTAGAAAAACGCTGACCTTCAAGGATGCTTCAGTCCTGGCTGCACGCAAGTTTAATCAGAACTTAAATGAAGGAGCAAAGTATCGTGTTGTAGAGTCCAGTATCTCCACTCCTGACTCAGCTCTCGTGTTACAACTGAGATTCAGAATAAAGGAAACAGAGTGTTCTTCATCAGAGAGGCAAGATGCAGAAACCTGTGCCTTCAGAGATAATGGAGTGGAAAAGGAATGCACGGCAAATTTCACCAGCCTATCTCGTTTTGGACTCCATTCTGTGGAATGCAATGACATTGGCAATAACAATAATCAGACTGTTCGTTCTAAAAGATCTATATCTGAT…	495	RSKRSISDGVIDTSSLPPRIRDMYERAKYDIISRILSNF	N/A	N/A	39	4557.19	2.9	20.51	-0.59	Y	15.3846	5.12821	5.12821	NGP ortholog	N/A	I	B
Fat-tailed dunnart	Sminthopsis crassicaudata	Dasyuridae	SmcrCath14	dunnart_asm_12-2021_sm.fa	scaffold66	3083301	3077673	-	5628	FL		PRJNA399240	Uterine transcriptome from Whittington et al 2018 Scientific Reports no. 8 vol. 1 p. 2412	TRINITY_DN54445_c0_g2_i2	Uterus	Y	Y	ATGGAGCACCTCAGGAATATCCTACTATTGGCCAGCGTAGCCACTCTCATCCCCACTCAGGCTTTACCTCTGTCCAGCCTGAGCTATCAGAAGGCCCTTTTCAAGGCCCTTCATCTTTACAACCAGGCACACAAAGGAGAGAATGCCTTCCGGCTTCTCCAAACCGACCCTCCTTCACCCAATCAGGACCTCCAAGAACAAACTTTGAAGCATCTGAGCTTTACCTTGAAGGAAACTGTGTGCCCAGTGACTGAGGAGCTCCTGCTGGATCAGTGTGACTTCAAAGTTGATGGGCTGGTGAAAGACTGTCAAGGCTTAATATCCAATGAACAGGACATTGCTGCAATCATCCTCATCTGTGACCCAGCAACCTCAGCACCCTCTCGCTCCAGAAGATCC…	516	PSRSRRSPFSRRKNGSKKNSHRPGGYSLIALGDKKVLKAPYMESL	N	NT	45	5058.83	10.1	26.66	-1.164	Y	13.3333	8.88889	13.3333	NGP-like	Phase II	I	B
Fat-tailed dunnart	Sminthopsis crassicaudata	Dasyuridae	SmcrCath15	dunnart_asm_12-2021_sm.fa	scaffold66	3062723	3065256	+	2533	FL		PRJNA399240	Uterine transcriptome from Whittington et al 2018 Scientific Reports no. 8 vol. 1 p. 2412	Not identified	N/A	Y	Y	ATGGAGCACCTAGGGAAGCTCCTGCTGTTGGCCAGTGTGGCCATTCTCATTCCTACATGGGTTTCGCCTCAGCCTTTCCTAAGCTATGAGAAGGCCCTCTCTCCAGTCATTAACTTCTACAACTATGTATATGGGAGAGAGAATGCATTCTGGCTACTGCAAGTGCACGCTCCTCCTTCTGGTCAGATTCCCCAAGAGCAAGTCCAGAAGTTTCTGAGTTTTACCTTGAAGGAAACTGTGTGCCCAGTGACTGTGGAGCTCCCCCTAAAAGAGTGTGACTTTAAAACAGATGGGCTGGTGAAAGAATGTCAAGCCTCAGCATCCACTGAACAGGACATTTCTGCCCTCGTCCTCACCTGTGGCCCAGAAGCCTCAGCACCCCGTCGCTTCAGAAGATCC…	477	PRRFRRSRHKRRRRPWNAFNVLQTIVFFPRGK	N	NT	32	4136.87	12.1	37.5	-1.387	Y	31.25	9.375	6.25	NGP-like	Phase II	I	B
Numbat	Myrmecobius fasciatus	Myrmecobiidae	MyfaCath1	mMyrfas1.pri.20211206.fasta.gz	pri7239_MYRFA_USYD2HAP7239	12139	18905	+	6766	FL		mMyrfas.global.20211206.fasta.gz	Global transcriptome of liver, lung and tongue, available https://awgg-lab.github.io/australasiangenomes/species/Myrmecobius_fasciatus.html	TRINITY_DN166402_c1_g1_i2	Liver, lung and tongue	Y	N^	ATGGGGAGTACTTGGAAAGTCCTGCTCCTGCTTGGCCTGGCTACAGCAGTCATAGCTAGACCTAGAAAAACGTTGACCTTCAAGGATGCATCAGTCCTGGCTGCACGGAAGTTTAATCAGAACTTAAATGAAGGAGCAAAGTATCGTGTTGTGGAGTCCAGTGTCTCCACTCCAGACTCAATTCTGGTGTTGCAATTGAGATTCAGAATAAGGGAAACAGAGTGTTCATCAGAGCAGAAGGATGCAGAAACCTGTGCCTTCAGAGAGAATGGATTGGAAAAGGAATGTACAGCAAATTTCACCAGCCCATCTCGTTATGGACTCCGTTCCGTGGAGTGCAAAGACATTGGCAATGACAATAATCAGACTGTTCGTTCTAAAAGAAGTTTATCTGGTGGA…	492	RSKRSLSGGVIDTSSLPPRIREIYEEAKYNLLNRILSNF	N/A	N/A	39	4494.13	2.9	17.94	-0.541	Y	12.8205	5.12821	5.12821	NGP ortholog	N/A	I	B
Numbat	Myrmecobius fasciatus	Myrmecobiidae	MyfaCath2	mMyrfas1.pri.20211206.fasta.gz	pri7239_MYRFA_USYD2HAP7239	76409	80455	+	4046	FL		mMyrfas.global.20211206.fasta.gz	Global transcriptome of liver, lung and tongue, available https://awgg-lab.github.io/australasiangenomes/species/Myrmecobius_fasciatus.html	TRINITY_DN6466_c22_g1_i1	Liver, lung and tongue	Y	Y	ATGGAGCACCTCAGGAATATCCTACTATTGGCCAGCATAGCCACTCTCATCCCCACTCAGGCTTTACCTCTGTCCAGCCTGAGCTATCAGAAGGCCCTTTCCACAGCCGTTCATTTCTACAACCAGATCCACAAAGGAGAGAATGCCTTCCGGCTTCTCCAAACTGACCTTCCTTCACCCAATCAGGATCTCCAAGAACAAACTTTGAAGCATCTGAGCTTTACCTTGAAGGAAACCATGTGCCCAGTGACTGAGAAGCTCCTGCTGGATCAGTGTGATTTCAAAGATGATGGGCTGGTGAAAGAATGCCAAGGCTCAGTATCCAATGAACAGGACATTGCTGCAATCATCCTCACCTGTGACCCAGTAGCCTCAGCACCCTCTCGCTCCAGAAGAACC…	504	PSRSRRTPSSRRKKGSKKPGGYSLIALGNSKIRKAPYMESL	N	NT	41	4547.31	10.9	29.26	-1.2	Y	14.6341	9.7561	14.6341	NGP-like	Phase II	I	B
Numbat	Myrmecobius fasciatus	Myrmecobiidae	MyfaCath3	mMyrfas1.pri.20211206.fasta.gz	pri275926_MYRFA_USYD1HAP275926	4325	8462	+	4137	FL		mMyrfas.global.20211206.fasta.gz	Global transcriptome of liver, lung and tongue, available https://awgg-lab.github.io/australasiangenomes/species/Myrmecobius_fasciatus.html	TRINITY_DN18641_c0_g1_i1	Liver, lung and tongue	Y	Y	ATGGGATCCCTGAGGAGAAGCCTTCTGGTACTATGTGTGGCAGTGACCATTGCAACACTTTCTGCACATAAGAGGAAGAGACTGAACAACCAACAGGCTATATCTCTGTTACTGGCTAAGTACAACATATTGTCCAATGACAATTTCCTTTACAGGCTTAAGGAAGTCAAATCTCCCTCTAACCAGACTGAAAGACAGATCCTAAGTTTCACCATTCAGGAAACCAGGTGCCTTAAATCAGAGAATCAGAATGCTGACCAGTGTGAATTCAAAGAGGATGGGCTGGTGAAAGACTGCTCAGGACAGATTTCCTCTGTTGGACGTCAACGGGTGTTTCTAGTCGCTTGTAACACTGTGGCTGGACAGGAGGCTCAAGCCCAGGAAGAGACAGATGCTGAT…	600	RRERRPYLPRPRPRPSFPRPGFPFPRPGFPFPRPRRSI	Y	NT	38	4697.54	10.9	31.57	-1.571	Hydrophilic	31.5789	34.2105	0	Y	Phase II	I	B
Numbat	Myrmecobius fasciatus	Myrmecobiidae	MyfaCath4	mMyrfas1.pri.20211206.fasta.gz	pri7239_MYRFA_USYD2HAP7239	92287	89557	-	2730	FL		mMyrfas.global.20211206.fasta.gz	Global transcriptome of liver, lung and tongue, available https://awgg-lab.github.io/australasiangenomes/species/Myrmecobius_fasciatus.html	Not identified	N/A	Y	Y	ATGGAGCACCTAGGGAAGCTACTTCTGTTGGCCAGTGTGGCCATTCTCATTCCTACACGAGTTTCGCCTCAGCCTTTCCTAAGGTATGAGAAGGCCCTCTCTCCAGCCATTCACTTCTACAACTATGTACATGGGAGAGAGAATGCATTCTGGCTATTGCAAGTCCACTCTCCTCCATCTGATCAGACTCCCCAAGAGCAAGCCCAGAAGCTTCTGAGTTTTACCTTGAAGGAAACTGTGTGCCCAGTGACTGTGCAGCTCCCCCTAGAACAGTGTGACTTTAAACCAGATGGGCTAGTGAAAGAATGTCAAGCCTCAGCATCCATTGAACAGGATATTGCTGCCATCATCCTCACCTGTGATCCAGAAGCCTCAGCACCCCTTCACTTCAGAAGATCC…	480	PLHFRRSRYRRRRWPWNAFNVLQAIVLFPPGKK	N	NT	33	4163.94	9.1	27.27	-0.83	Y	21.2121	12.1212	6.06061	NGP-like	Phase II	I	B
Numbat	Myrmecobius fasciatus	Myrmecobiidae	MyfaCath5	mMyrfas1.pri.20211206.fasta.gz	pri308891_MYRFA_USYD1HAP308891	3870	7023	+	3153	FL		mMyrfas.global.20211206.fasta.gz	Global transcriptome of liver, lung and tongue, available https://awgg-lab.github.io/australasiangenomes/species/Myrmecobius_fasciatus.html	TRINITY_DN3978_c0_g1_i3	Liver and lung	Y	Y	ATGAGGATGCAGAAGGTCTCAAACATGCAGATACCCCTCTTGGTGCTGGGGCTGCTCAGCCTGACTCTACTTGTGTCTGCCCAGGACAGAAGATATGAGGAGGTGGTGAATAGATTCATCCGGGAATACAACAGGAATTCAGGATCTGAAAACCTCTTTCGACTCTCCATCCTGAATCTGCCACCTGGGGAAAACAATGATCCTGCTATTCCTGTACCTTTGAGCTTTACCATTGCTGAGACTGTGTGCCCCAATAGTGAAAATCGAAATCCAGATGAATGTGACTTCCAGGAAAATGGGCTGGTGAAAGAATGCGTTGGAACCATTGCTCTAGATTCTACTCAGCCCTCTGTTGATATTTCCTGTGATGGGCCTCAAAGGATCAAGAGAATTCGAATT…	474	KRIRILGRLWDGLRNLGNRIRNRIRDFFS	Y	Y	29	3612.25	6.9	31.03	-0.741	Y	27.5862	0	3.44828	Classic cathelicidin	Phase I	II	A
Numbat	Myrmecobius fasciatus	Myrmecobiidae	MyfaCath6p	mMyrfas1.pri.20211206.fasta.gz	pri308891_MYRFA_USYD1HAP308891	32418	33825	+	1407	P	exon 4 could not be identified	mMyrfas.global.20211206.fasta.gz	Global transcriptome of liver, lung and tongue, available https://awgg-lab.github.io/australasiangenomes/species/Myrmecobius_fasciatus.html	TRINITY_DN144082_c0_g1_i2	Liver	N	N	ATGGAGAGGGGCTGGATCATGTGGCTGCCACCATTATTGCTACTGTTCCTTAGCATGGTGACTCCATTTGCCCCTGCCCAGACCTTGAGCTACCAGAATTTGGTGAACCGATTCATCGTCAACTACAACAAGAAATCAGTTTCAGGAAACCTCTTCCGACTCCTGGTTCTGAATCTGCCACCAGGGACAAACAATGATCCTTCTACTCCCCGTCCCTTGAACTTTATCATAATGGAGACTGTCTGCCCCAAGAACAAACAACACAATCTTGATGAATGCAACTTTAAGGAGAATGGGGTGAAAGAATGCTACGGAACCATCTCCTTGGAAGCTACAAGGCCCTCCATCAATATTTCCTGTGGT	363	N/A	N/A	N/A	N/A	N/A	N/A	N/A	N/A	N/A	N/A	N/A	N/A	Marsupial ortholog in clade II	N/A	II	A
Numbat	Myrmecobius fasciatus	Myrmecobiidae	MyfaCath7	mMyrfas1.pri.20211206.fasta.gz	pri303206_MYRFA_USYD1HAP303206	38508	41484	+	2976	FL		mMyrfas.global.20211206.fasta.gz	Global transcriptome of liver, lung and tongue, available https://awgg-lab.github.io/australasiangenomes/species/Myrmecobius_fasciatus.html	TRINITY_DN3978_c0_g1_i1	Liver, lung and tongue	Y	Y	ATGAGGATGCAGAAGGTCTCAAACATGCAGATACCCCTCTTGGTGCTGGGGCTGCTCAGCCTGACTCTACTTGTGTCTGCCCAGGACAGAAGATATGAGGAGGTGGTGAATAGATTCATCTGGGAATACAACAGGAATTCAGGATCTGAAAACCTCTTTCGACTCTCCATCCTGAATCTGCCACCTGGGGAAAACAATGATCCTGCTGCTCCTCGACCTCTGAGCTTTACCATTGCTGAGACCGTGTGCCCTAATACTGAAAATCGCAATCCAGATGAATGTGACTTCCAGGAAAATGGGGTGGTGAAAGAATGCATTGGAACCATTACTCTGACTTCTACACAGCCCTCTGTTGATATTTCCTGTGATGGGCCTCAAAGGATCAAGAGAGGTCGTCTG…	444	KRGRLGRLIRRIWDRIRGG	Y	Y	19	2334.81	6.9	42.1	-1.068	Hydrophilic	36.8421	0	5.26316	Classic cathelicidin	Phase I	II	A
Numbat	Myrmecobius fasciatus	Myrmecobiidae	MyfaCath8p	mMyrfas1.pri.20211206.fasta.gz	pri277044_MYRFA_USYD1HAP277044	2214	4	-	2210	P	exon 4 could not be identified due to a short scaffold	mMyrfas.global.20211206.fasta.gz	Global transcriptome of liver, lung and tongue, available https://awgg-lab.github.io/australasiangenomes/species/Myrmecobius_fasciatus.html	Not identified	N/A	N	N	CCTTGTGTAAGGCTGGGGAGGAGCCAGTGTATAAATGGTAGCTCCTGTCTGCCCACAGCATTGAGTGCCAAGAGGATGAGGATGCAGAAGGTCTCAAACATGCAGATACCCCTCTTGGTGCTGGGGCTGCTCAGCCTGACTCTACTTGTGTCTGCCCAGGACAGAAGATATGAGGAGGTGGTGAATAGATTCATCCGGGAATACAACAGGAATTCAGGATCTGAAAATCTCTTTCGACTCTCCATCCTGAATCTGCCACCTGGGGAAAACATTGATCCTGCTGCTCCTCGACCTCTGAGCTTTACCATTGCTGAGACCGTGTGCCCCAATACTGAAAATCGCAATCCAGATGAATGTGACTTCCAGGAAAATGGGGTGGTGAAAGAATGCATTGGAACC…	447	N/A	N/A	N/A	N/A	N/A	N/A	N/A	N/A	N/A	N/A	N/A	N/A	Classic cathelicidin	N/A	II	A
Numbat	Myrmecobius fasciatus	Myrmecobiidae	MyfaCath9p	mMyrfas1.pri.20211206.fasta.gz	pri303206_MYRFA_USYD1HAP303206	21926	22352	+	426	P	exon 1 and 4 could not be identified	mMyrfas.global.20211206.fasta.gz	Global transcriptome of liver, lung and tongue, available https://awgg-lab.github.io/australasiangenomes/species/Myrmecobius_fasciatus.html	Not identified	N/A	N	N	AACAATGATCCTGCTGTTCCTCTACCTCTGAGCTTTACCATTGCTGAGACCATGTGCAATTCTGAAAATCGCAATCCAGATGAATGTGACTTCCAGGAAAATGGGCTGGTGAAAGAATGCGTTGGAATCATTACTCTGGATTCTACCCAGCCCTCTGTTGATATTTCCTGTGATGGG	177	N/A	N/A	N/A	N/A	N/A	N/A	N/A	N/A	N/A	N/A	N/A	N/A	Classic cathelicidin	N/A	II	A
Greater bilby	Macrotis lagotis	Thylacomyidae	MacroCath1	GCA_037893015.1	SCAF_009	99582973	99588502	+	5529	FL		Mala_11tissues_refGuided_annot.fasta	Global transcriptome of 11 female tissues, available https://awgg-lab.github.io/australasiangenomes/species/Macrotis_lagotis.html and NCBI PRJNA1049866	G53132_G53132.1::SCAF_009:99582885-99589261(+)	heart, kidney, liver, lymph node, mammary gland, ovary, pouch skin, salivary gland, spleen, tongue, uterus	Y	Y	ATGGAGCACCTCACGAAGATCCTACTGTTGGCCAGCGTGGCCATTCTCATCCCCACACAGGCTTTACCTCTGTCTGGCCTGAACTATCAGAAGGCCCTTTCCATGGCCATTCACTTCTACAACCAAGCACACAAAGGAGAGAATGCCTTTCGACTTCTCCAAACTTCTCTTCCTTCACCCAATCAGGGCCCTCAGGAGCAAACACTGAAGCATCTGAGCTTTACCTTGAAGGAAACCATGTGCCCAGTGATGGAAGAGCTCCCACTGGACCAATGTGACTTCAAATCTGATGGGCTGGTGAAAGAATGTCAAGGCTCGATATCCAATGAACAGGACATTGCTGCCATCATCCTCACCTGTGACCCAGTGGCCTCAGCTCCCTCTCGCTCCAGAAGAGCC…	516	VPRRKKGPKKDGYKPGGYSLIALGKPETKKVPYMEAL	N	N	37	4101.9	6.9	27.02	-0.981	Y	5.40541	13.5135	21.6216	NGP-like	Phase I	I	B
Greater bilby	Macrotis lagotis	Thylacomyidae	MacroCath2	GCA_037893015.1	SCAF_009	98024154	98020938	-	3216	FL		Mala_11tissues_refGuided_annot.fasta	Global transcriptome of 11 female tissues, available https://awgg-lab.github.io/australasiangenomes/species/Macrotis_lagotis.html and NCBI PRJNA1049866	G53103_G53103.1::SCAF_009:98020840-98024162(-)	heart, kidney, liver, lymph node, mammary gland, ovary, pouch skin, spleen	Y	Y	ATGAGGATGCAGAGGGGCAGGACCATGCAGATATCCCTATCTGTGCTAGGGCTACTCAGTCTGATGACTCCACTGGTCTCTGCCCAGGACCCGACATATCAGGATTTGGTGAATGAATTCATCAACGACTACAATAGGAAGACAGAATCTGAAAACCTCTTTCATCTCTCAAGCCTGAAACTGCAGCCTGTAGAAGTTAATGACCCTGCTACTCTTCGATCTTTGAGCTTCACCATCAAGGAAACTGTGTGCCTTAAGACTGAAAACAAAAATCCTGATGATTGTGACTTCAAGGAAAATGGGGTGGTGAAAGAATGCATTGGAGTCATTAACCTGGACTCTACTCGGCGCTCTTTTGATGTTAACTGTGATGGGCCTGAAAGAATCAAGAGACGTTTT…	492	VRKAGRFLKNALKNVPIGFSVPIGR	N	N	25	2738.31	5.6	24	0.04	Y	12	8	12	Classic cathelicidin	Phase I	II	A
Greater bilby	Macrotis lagotis	Thylacomyidae	MacroCath3p	GCA_037893015.1	SCAF_009	99478576	99473606	-	4970	P	exon 4 could not be identified	Mala_11tissues_refGuided_annot.fasta	Global transcriptome of 11 female tissues, available https://awgg-lab.github.io/australasiangenomes/species/Macrotis_lagotis.html and NCBI PRJNA1049866	G53128_G53128.1::SCAF_009:99402490-99411876(-)	heart, kidney, liver, lymph node, mammary gland, ovary, pouch skin, salivary gland, spleen, tongue, uterus	N	N	ATGGGGAGCCTGGAGAGAGGCCTTCTGCTACTTTGTGTGGCCATGACCATTGCAATCCTTTCTGCTCAGCAAAGGAAGAGATTGAGCGATGATGATGCTGCAACCATATTACTGAATCGCTACAACCAAAGGAATGATATTAGTTACCTTTTCAAGATTGTGAAAACCACAGCTCACTCTGATCAGTCTGGGAACCGGTTGCTGAGCATCTCCATTGAGGAAACCAAGTGCCTTAAGTCAGAGAATCAGAACCCTGACCAGTGTGAAAGCAAAACTCTTCCTGTGAAATTCTGCAGGGGAAAGATTCCTTTCCACAATGGTGGTGTGGTGTTTGGACCCCTTTGTGACTTACAAGATTTACCGTTTGAAGACCATAAAGGGTTAGATGTTAAGATATCA…	687	N/A	N/A	N/A	N/A	N/A	N/A	N/A	N/A	N/A	N/A	N/A	N/A	Basal cluster in clade I	N/A	I	B
Greater bilby	Macrotis lagotis	Thylacomyidae	MacroCath4p	GCA_037893015.1	SCAF_009	99411858	99407494	-	4364	P	exon 4 could not be identified	Mala_11tissues_refGuided_annot.fasta	Global transcriptome of 11 female tissues, available https://awgg-lab.github.io/australasiangenomes/species/Macrotis_lagotis.html and NCBI PRJNA1049866	G53129_G53129.2::SCAF_009:99470128-99478622(-)	liver, lymph node, mammary gland, ovary, pouch skin, salivary gland, spleen	N	N	ATGGGGACTCTGAGGAGAAGCCTTCTGCTACTTTGTATGGCCATGACCATTGCAACATTTTCAGCTCAGCAAGGGAAGAGATTGAGGGATGATGATGCTACGGCCATATTACTGGATCGCTACAATCAAAAGAGTGACAATAAGCACATTTTCAAGGTTGTTGAAGCCACAGCTTACAATGACATGGATGACAGTCGGATCCTAAGATTAATCATTCAGGAAACCAAGTGCCTTAAATCATCAAACCAGAACCCTAACCAGTGTGAAGTCAAAGTACCTCCAAGGGGGAAATTCTGCAGAGGAAAAATTCCCTTCTACAATGGTAGCGTGGTGTTTGGACCCCTTTGTGACTTAGAGGGTTTATTGTTCAATGAAGAAGTGTCAAATGCTGAGATATCA…	693	N/A	N/A	N/A	N/A	N/A	N/A	N/A	N/A	N/A	N/A	N/A	N/A	Basal cluster in clade I	N/A	I	B
Greater bilby	Macrotis lagotis	Thylacomyidae	MacroCath5	GCA_037893015.1	SCAF_009	99527990	99532598	+	4608	FL		Mala_11tissues_refGuided_annot.fasta	Global transcriptome of 11 female tissues, available https://awgg-lab.github.io/australasiangenomes/species/Macrotis_lagotis.html and NCBI PRJNA1049866	G53131_G53131.2::SCAF_009:99527967-99532666(+)	heart, kidney, liver, lymph node, mammary gland, pouch skin, spleen, tongue, uterus	Y	Y	ATGGAGAGTACTTGGAAAGTCCTGTTGCTACTGGGGCTGGCTACAACAGCCATAGCTATACGTAGACAAACACTGACCTTCAAAGGTGCTTCAGTCCTGGCTGCAAGTAGGTTCAATAAAAACTTGCAAGAAGGAGCAAAGTTTCGTGTTCTGGAGTCCAGTCTTGCCACTCCAAATGCACGACTTGTACTGCTTCTGAAATTCAGAATAAAGGAAACAGTGTGTGCTTCAACAGAGCAGCAGAACTCAGAAACCTGTGCATTCAGAGAGAATGGATCGGAGAAAGAATGTACAGCAAGGTTCTCCCAGCTGTCTCGTTTTGGGCTCAGTTCTGTTGAATGTGAGGACATTGGCAATAATACTCAGACAGTTCGTTTGATTCGTTTTAAAAGATCAACT…	504	VRLIRFKRSTDDGDIDIGSLPPNIRNIYNQAKYDIISRIMSNFK	N	N	44	5154.91	2.9	18.18	-0.514	Y	11.3636	4.54545	6.81818	NGP ortholog	Phase I	I	B
Greater bilby	Macrotis lagotis	Thylacomyidae	MacroCath6p	GCA_037893015.1	SCAF_009	99493830	99497648	+	3818	P	exon 4 could not be identified	Mala_11tissues_refGuided_annot.fasta	Global transcriptome of 11 female tissues, available https://awgg-lab.github.io/australasiangenomes/species/Macrotis_lagotis.html and NCBI PRJNA1049866	G53127_G53127.1::SCAF_009:99368690-99497958(+)	heart, liver, mammary gland, ovary, pouch skin, salivary gland, spleen, tongue and uterus	N	N		0	N/A	N/A	N/A	N/A	N/A	N/A	N/A	N/A	N/A	N/A	N/A	N/A	Basal cluster in clade I	N/A	I	B
Greater bilby	Macrotis lagotis	Thylacomyidae	MacroCath7	GCA_037893015.1	SCAF_009	98008437	98005018	-	3419	FL		Mala_11tissues_refGuided_annot.fasta	Global transcriptome of 11 female tissues, available https://awgg-lab.github.io/australasiangenomes/species/Macrotis_lagotis.html and NCBI PRJNA1049866	G53102_G53102.1::SCAF_009:98004909-98008520(-)	heart, kidney, liver, spleen, tongue	Y	Y	ATGCAAGCATCTCTTTTGGTTCTGGGGCTGCTCAGCCTGATGACTTCACTTTCTTCTGCCCAGGACTTGAGATACCATAATTTGGTGAATAGATTTATCAATGACTACAACAGGAAGGAAAAATCTGAAAACCTCTTTCGACTCTCAGTCCTGAATCTGGAACCTGGCGAAAATAATAATCCTGCTACTCGTCGACCCCTGAGCTTCATCATCAATGAAACTGTGTGCCTTAAGACTGAAAATAAAAATCCTGATGATTGTGCCTTCAAGGAAAATGGGGTGATGAAAGAATGCATTGGAGTCATTATCCTGGACTCTGCTCAGCCCTCTGTTGATGTTAACTGTGATGGGCTTGCAAAGGTCAAGAGGCTTCGAATTGTGGAAAAAATTAAGAACCTG…	465	VKRLRIVEKIKNLLKKASDKIKDTFKNAINSLLS	Y	N	34	3925.75	6.9	29.41	-0.368	Y	5.88235	0	23.5294	Classic cathelicidin	Phase I	II	A
Greater bilby	Macrotis lagotis	Thylacomyidae	MacroCath8	GCA_037893015.1	SCAF_009	97990468	97987060	-	3408	FL		Mala_11tissues_refGuided_annot.fasta	Global transcriptome of 11 female tissues, available https://awgg-lab.github.io/australasiangenomes/species/Macrotis_lagotis.html and NCBI PRJNA1049866	G53101_G53101.1::SCAF_009:97986103-97990488(-)	spleen	Y	Y	ATGGAGAGGGGTTGGATCATGAGGCTTTCACTGCTATTACTACTGTTATTTGCCCCTGGTCAGACCGTGAACTACCGGAATCTGGTGGACCGATTCATCACCAACTACAACAAGAAGTCAATCTCAAGCAACTTCTTCCGACTCCTGGTTCTGAATCTCCAGCCTAGGACAAACAATGATCCTGCTACTCCTCCTGCCCTGAACTTTACCATGATGGAAACTGTCTGCCCCAAGACCAAACCACAACATAATCTGGATGAATGCGACTTTAAGGAGAATGGGCTGGTGAGTGAATGCTATGGAATTATCATCTCCTTGGATGCCACTCAGCCCTCTATTCAAATTTCTTGTGGTTGGCCTGAAGAGTTAAAGAGTGGTGGTTTTTTGTCTCGAATTGTT…	516	VRSLAKLIYQKYRQLLDKYTILRNGYKKLQDIFSKQVGS	Y	N	39	4676.52	6.9	23.07	-0.544	Y	7.69231	0	15.3846	Classic cathelicidin	Phase I	II	A
Greater bilby	Macrotis lagotis	Thylacomyidae	MacroCath9	GCA_037893015.1	SCAF_009	98039589	98036337	-	3252	FL		Mala_11tissues_refGuided_annot.fasta	Global transcriptome of 11 female tissues, available https://awgg-lab.github.io/australasiangenomes/species/Macrotis_lagotis.html and NCBI PRJNA1049866	G53104_G53104.1::SCAF_009:98036238-98039594(-)	heart, kidney, liver, lymph node, pouch skin, salivary gland, spleen and tongue	Y	N*	ATGAGGATGCAGAGGGGCAGGACCATGCAGATATCCCTATCTGTGCTAGGGCTACTCAGTCTGATGACTCCACTGGCCTCTGCCCAGGACCCAACATATCAGGATTTGGTGAATGCATTCATCAACGACTACAATAGGAAGACAGAATCTGAAAACCTCTTTCATCTCTCAAGCCTGAAACTGCAGCCTGTAGAAATTAATGACCCTGCTACTCGTCAATCTATCAGCTTTACCATCAAGGAAACTGTGTGCCTTAAGACTGAAAACAAAAATCCTGATGATTGTGACTTCAAGGAAAATGGGGTGGTGAAAGAATGCATTGGAGTCATTAACCTGGACTCTACTCAGCGCTCTTTTGATGTTAACTGTGATGGGCCTGAAAGAATCAAGAGACGTTTT…	495	VRKAGRFLKNALKNVPIGFSVPIGR	N/A	N/A	25	2738.28	6	24	0.04	Y	12	8	12	Marsupial ortholog in clade II	N/A	II	A
Brushtail possum	Trichosurus vulpecula	Phalangeridae	TrvuCath1	GCF_011100635.1	Chromosome 9	112767929	112773935	+	6006	FL		GHKB00000000.1	Global transcriptome of liver and heart tissues, available through GenBank	TRINITY_DN526_c0_g2_i1	liver and heart	Y	Y	ATGGAGCACCTCAAGAGGGTCCTACTGTTGGCCAGTGTGGCCATTCTCATCCCTGCACAGGCTTTACCCCCATCCAGCCTGAGTTATGAGCAGGCCCTCTCCACAGCCATTCATTTCTACAATGAGGTCCACAGAGGAGAGAATGCCTTCCGGCTTCTCCAAATCTACTCTACTTCACCCAATCAGGGCCCCCACGAGCAAACTCTGAAGCGTATGAACTTTACCTTGAAGGAAACTGTGTGCCCAATGACTGAAGAGCTCCTGCTGGACCAATGTGACTTCAAAACTGATGGGCTGGTGAAAGAATGTCAAGGCTTGGTATCCAATGAACAGGGCATTGCGGCCATCATCCTCACCTGTGACCCAGTGGCCCCAGAGCTCCTTCGCTCCAGAAGAAGC…	516	PELLRSRRSPLPRRKKGSKKNSYKTGGYSVIALGKSNVHKAPYMEAL	N	N	47	5271.16	10.1	25.53	-0.962	Y	10.6383	8.51064	14.8936	NGP-like	Phase I	I	B
Brushtail possum	Trichosurus vulpecula	Phalangeridae	TrvuCath2	GCF_011100635.1	Chromosome 9	112784498	112787676	-	3178	FL		GHKB00000000.1	Global transcriptome of liver and heart tissues, available through GenBank	TRINITY_DN9287_c0_g1_i1	liver and heart	Y	Y	ATGGAGCCGCTTGGGAGGCTGCTGCTGCTGGCTGGTGTGGCTGCTCTCCTTCCTGCACAAGTTTGGCCTCAGTCCTCCCTAAGCTATGAGAAGGCTCTCTCTGCAGGCATTTACTTCTACAACCAGGTACATGGGAGGGACAATGCATTCCGGATATGGCAAGTCCACTCTCCTCCATCTGGTCAGCCTTCCCAAGAGCAAACCCAGAAGCTTCTGAGTTTTACCTTGAAGGAAACCGTGTGCCCAATGATTGAGGAGCTCCCCCTGGACCAGTGTGATTTTAAAACAGATGGGCTGGTGAAAGAATGTCAAGGTTCAGTATCCAATGAACAGGACATGGCTGTCATAATCCTCACTTGTGACCCAGTGGCCCCAGAGCCCCTTCGCTTCAAAAGAAAA…	465	PEPLRFKRKRCLLTRKCNPRRITFSLLKGK	Y	N	30	3656.5	9.8	36.66	-0.893	Y	20	10	16.6667	NGP-like	Phase I	I	B
Brushtail possum	Trichosurus vulpecula	Phalangeridae	TrvuCath3	GCF_011100635.1	Chromosome 9	111413694	111415879	-	2185	FL		GHKB00000000.1	Global transcriptome of liver and heart tissues, available through GenBank	TRINITY_DN139690_c0_g1_i1	liver and heart	Y	N	AACAATGATCCTGCTACTCCTCGACTTCTGAGCTTCACCATCAGAGAGACTGTGTGCCCCAATACTGAAAATCGCAATCCAGATGAATGTGACTTCAAGGAAAATGGGGTGGTGAAAGAATGCGTTGGAGCCATTGCCCTGGATTCTCCCAATCCCTCTGCTGATATTTCTTGTGATGGGCCTGAAAAGATCAAGAGACGTAGTTTGAGGAAGAGACTGAAGAAACTGAGGAACAGCATTAAGAAAAGATTAAAG	255	KIKRRSLRKRLKKLRNSIKKRLK	N/A	N/A	23	2947.74	13.9	60.8696	-1.7	hydrophilic	26.087	0	34.7826	Classic cathelicidin	N/A	II	A
Brushtail possum	Trichosurus vulpecula	Phalangeridae	TrvuCath4	GCF_011100635.1	Chromosome 9	112709880	112715258	+	5378	FL		GHKB00000000.1	Global transcriptome of liver and heart tissues, available through GenBank	TRINITY_DN118814_c0_g1_i1	liver and heart	Y	Y	atggagAGTACTTGGAGGGTCTTGCTGCTGCTGGGCCTGGCCACAGCAGTCATAGCTGTACCTAGAAGAGGGCTGACCTTCAGGAGTGCTTCAGTCTTGGCTGCAAGGAGGTTTAATCAGAACTTGAATGAAGGAGCAAAGTATCGAGTTCTGGAGTCCAGTCTTTCCACCCCAGTGAGTATACAGTGGGATTCGTTGCTCACACTGCCATTGACATTCAGAATAAAGGAAACAGAGTGTCCTTCATCAGAGCAGCAGGACCCAGAAACCTGTGCCTTCAAAGAGAATGGACTGGAGAAGCAATGTACAGCGAAGTTCACCAGGCTGACTCGTACGGGGCTTGGTTCTGTCGAATGTGAGGATGTTGGCAATGGCAGTGACAATGCTCCGACGGTTCGT…	516	RSKRSSSLEEIDIDSLPPKVKEIYYRGIDDAIGGILRNF	N	N	39	4452.03	-0.1	17.94	-0.551	Y	10.2564	5.12821	7.69231	NGP ortholog	Phase I	I	B
Brushtail possum	Trichosurus vulpecula	Phalangeridae	TrvuCath5	GCF_011100635.1	Chromosome 9	112797263	112800513	-	3250	FL		GHKB00000000.1	Global transcriptome of liver and heart tissues, available through GenBank	Not identified	N/A	Y	N	ATGGAGCCGCTTGGGAGGCTGATGCTGCTGGCTGGTGTGGCTGCTCTCCTTCCTGCACAAGTTTGGCCTCAGTCCTCCCTAAGCTATGAGAAGGCCCTCTCTGCAGGCATTTATTTCTACAACCAGGTACATGGGAGGGACAATGCATTCCGGATATGGCAAGTCCACTCTCCTCCATCTGGTCAGCCTTCCCAAGAGCAAACCCAGAAGCTTCTGAGTTTTACCTTGAAGGAAACCGTGTGCCCAATGATTGAGGAGCTCCCCCTGGACCAGTGTGATTTTAAAACAGATGGGCTGGTGAAAGAATGTCAAGGCTCGGTATCCAATGAACAGGACATGGCTGTCATAATCCTCAACTGCGAACCAGTGGCCCCAGAGCCCCTTCGCTTCAAAAGAAAA…	477	APEPLRFKRKRCLLTRKCNPFGIIRRITFSLPKGK	N/A	N/A	35	4142.08	9.8	31.42	-0.543	y	17.1429	11.4286	14.2857	NGP-like	N/A	I	B
Brushtail possum	Trichosurus vulpecula	Phalangeridae	TrvuCath6	GCF_011100635.1	Chromosome 9	112844251	112846373	-	2122	FL		GHKB00000000.1	Global transcriptome of liver and heart tissues, available through GenBank	Not identified	N/A	Y	N	CTCGGGAGGCTGCTGCTGTTGGTTGGTATGGCTGCTCTACTTCCTGCACAAGTTTGGCCTCAGCCCTCCCTAAGCTATGAGAAGGCCCTCTCTGCAGGCATTTACTTCTACAACCAGGTACACGGGAGGGACAATGCATTCCGGATATGGCAAGTCCACTCTCCTCCATCTGGTCAGCCTTCCCAAGAGCAAACCCAGAAGCTTCTGAGTTTTACCTTGAAGGAAACTGTGTGCCCAATGATTGAGGAGCTCCCCCTGGACCAGTGTGATTTTAAAACAGATGGGCTGATGAAAGAATGTCAAGGTTCGGTATCCAATGAGCAGGACATTGTTGCCATCATCCTCACCTGTGACCCAGTGGACCCAGAGCCTCTTCGCTTCAAAAGAAAACGTTGCCTA…	468	DPEPLRFKRKRCLWRRTCNPHRVLGGIRRHSQWAK	N/A	N/A	35	4355.11	9.3	31.42	-1.351	y	22.8571	8.57143	8.57143	NGP-like	N/A	I	B
Brushtail possum	Trichosurus vulpecula	Phalangeridae	TrvuCath7	GCF_011100635.1	Chromosome 9	111366696	111369410	-	2714	FL		GHKB00000000.1	Global transcriptome of liver and heart tissues, available through GenBank	Not identified	N/A	Y	N	CCACCATTACTTCTACTGTTGTTTGGCCTGATGACTCCATTTGTCTCTGCTCAGACCCTGAGCTACCGGAATTTGGTGAACCGATTCATCACCAACTACAACAAGAAGTCGCTCTCAGACAACCTCTTCCGACTGCTTGTTCTGAATCTTCAACCTGGGGCAAATGCTGATCCTGCTACTCCCCAGCCCCTGAACTTTACTATGATGGAGACTGTCTGCCCCAATACCAAACAACCACGCAATCTGGATGAATGTAAATTTAAGGAGAATGGGCTGGTGAAACAATGCTCTGGAACCATTTCCTTGGATGCTACTCAGCCCTCTATCAATATTTCTTGTGGTGGGccTGAACAGTTAAGGAGTGGTGGTTTTTTGCGTCAAATTTTTCGGAGTTTGGCA…	489	KLIYRKYRTLRNGYRKLKDIFSGGGNNKE	N/A	N/A	29	3489.03	6.9	31.03	-1.338	y	13.7931	0	17.2414	Marsupial ortholog in clade II	N/A	II	A
Brushtail possum	Trichosurus vulpecula	Phalangeridae	TrvuCath8p	GCF_011100635.1	Chromosome 9	111521926	111524812	+	2886	P	Exon 4 couldn't be identified	GHKB00000000.1	Global transcriptome of liver and heart tissues, available through GenBank	Not identified	N/A	N	N	ATGGCAAGCTTCAGAATTGTGCTTCCTCTGCTCCTTTTGGGGCTGATTAAGGTTAAAGCTACTAACAACCAAGGACTGACTTATTTCGATGCCCTGACAATTGCTGTCACCTATTTCAATGAAGAAACTAATGAGACAAATTCCTTCTGGTTAACAGCAGCTGAGCCCCAGCCTCACTGGAATAACACGTCCAGAGAGCCCCACTACCTGAGTTTCACTGCGAAAGAGACCGACTGCCGGACAACAGAAAACATCACCCCTATCACATGTGCCTTCAAAAAGAATGGGGTAGAGAAATATTGTCGGGGAATAATCACGGCCATCAATGAGGAGGAAGCTAATGTGTGGGTCAGATGTGTGCCCTTGGCAAGTCAGAAAGTAAGTGGTCCCTGA	393	N/A	N/A	N/A	N/A	N/A	N/A	N/A	N/A	N/A	N/A	N/A	N/A		N/A	I	A
Brushtail possum	Trichosurus vulpecula	Phalangeridae	TrvuCath9p	GCF_011100635.1	Chromosome 9	111393919	111396008	-	2089	P	Exon 4 couldn't be identified	GHKB00000000.1	Global transcriptome of liver and heart tissues, available through GenBank	Not identified	N/A	N	N	ATGAGGGGCTCAACCATGCAGGTACCGTTACTGGTGCTGGGGCTGCTCAGCCTGATGACTCCACATGCCTATGGCCAGAACCAGAGATACAAGGATTTGGTGAATGGATTCATTCAACAATACAACAAGAATTCAGGATCAGAAAACCTCTTTCGTCTCTCAATCTTGAATCTGCAGTCTGGGGAAccccaggACAATGATCCTGCTACTCCTCAACCTCTGAGCTTCACCATCAGAGAGACTGTGTGCCCCAATACTGAAAATCGCAATCCAGATGAATGTGACTTCAAGGAAAATGGGGTGGTGAAAGAATGCACTGGAGCCATTGCCCTGAATTCTCCTAATCCCTCTGCTGATATTTCTTGTGATGGG	372	N/A	N/A	N/A	N/A	N/A	N/A	N/A	N/A	N/A	N/A	N/A	N/A	Classic cathelicidin	N/A	II	A
Brushtail possum	Trichosurus vulpecula	Phalangeridae	TrvuCath10p	GCF_011100635.1	Chromosome 9	111456069	111458944	-	2875	P	Exon 4 couldn't be identified	GHKB00000000.1	Global transcriptome of liver and heart tissues, available through GenBank	Not identified	N/A	N	N	ATGAGGGGCTCAACCATGCAGCTACCCCTGTTGGTGCTGGGGCTGCTCAGCCTGATGACTCCACGTGCCTATGGCCAGAACCAGAGATACCAGGATTTGGTGAATGGATTCATTCAACAATACAACAAGAATTCAGGATCAGAAAACCTCTTTCGTCTCTCAATCCTGGATCTGCAGTCTGGAGAACCTCAGAACAATGATCCTGCTACTCCTCGACTTCTGAGCTTCACCATCAGAGAGACTGTGTGCCCCAATACTGAAAATCGCAATCCAGATGAATGTGACTTCAAGGAAAATGGGGTGGTGAAAGAATGCGTTGGAGCCATTGCCCTGGATTCTCCCAATCCCTCTGCTGATATTTCTTGTGATGGG	372	N/A	N/A	N/A	N/A	N/A	N/A	N/A	N/A	N/A	N/A	N/A	N/A	Classic cathelicidin	N/A	II	A
Brushtail possum	Trichosurus vulpecula	Phalangeridae	TrvuCath11p	GCF_011100635.1	Chromosome 9	111471987	111474081	-	2094	P	Exon 4 couldn't be identified	GHKB00000000.1	Global transcriptome of liver and heart tissues, available through GenBank	Not identified	N/A	N	N	CAGCTACCCCTGTTGGTGCTGGGGCTGCTCAGCCTGATGACTCCACGTGCCTATGGCCAGAACCAGAGATACCAGGATTTGGTGAATGGATTCATTCAACAATACAACAAGAATTCAGGATCAGAAAACCTCTTTCGTCTCTCAATCCTGGATCTGCAGTCTGGAGAACCTCAGAACAATGATCCCGCTACTCCTCGACTTCTGAGCTTCACCATCAGAGAGACTGTGTGCCCCAATACTGAAAATCACAATCCAGATGAATGTGACTTCAGGGAAAATGGGGTGGTGAAAGAATGCGTTGGAGCCATTGCCCTGGATTCTCCCAATCCCTCTGCTGATATTTCTTGTGATGGG	354	N/A	N/A	N/A	N/A	N/A	N/A	N/A	N/A	N/A	N/A	N/A	N/A	Classic cathelicidin	N/A	II	A
Brushtail possum	Trichosurus vulpecula	Phalangeridae	TrvuCath12p	GCF_011100635.1	Chromosome 9	112683909	112689412	-	5503	P	Exon 4 couldn't be identified	GHKB00000000.1	Global transcriptome of liver and heart tissues, available through GenBank	Not identified	N/A	N	N	ATGGGGACCCTGGGGAGAAGCCTCCTGGTGCTGTGTGTGGCTATGACCATCACAACACTTTCTGCTCGGCGAAAAAAGAGATTGAGTGACCGAGAAGCTATATCCCTACTACTAGCTACCTACAACAGAGAGTCCAACGATAATTTCATCTATGGGCTCCTTcaactctctccctcccaggcTGACAAACGGATCCTGAGTTTCACCATCCAGGAAACCAAGTGCCTTAAGTCAGAGAATCAGAACCCTGACCAGTGTGAATTCAAAGAAGGTGGGctgGTGAGAGACTGCTCTGGAGAGATTTCCTCTGAGCAACCTCCTCGAGTGGTTCTAGTCTCTTGTGACTCT	348	N/A	N/A	N/A	N/A	N/A	N/A	N/A	N/A	N/A	N/A	N/A	N/A	Basal cluster in clade I	N/A	I	B
Brushtail possum	Trichosurus vulpecula	Phalangeridae	TrvuCath13p	GCF_011100635.1	Chromosome 9	112819707	112822400	-	2693	P	Exon 4 couldn't be identified	GHKB00000000.1	Global transcriptome of liver and heart tissues, available through GenBank	Not identified	N/A	N	N	CTCGGGATGCTGCTGCTGTTGGCTGGTGTGGCTGCTCTCCTTCCTGCACAAGTTTGGCCTCAGTCCTCCCTAAGCTATGAGAAGGCCCTCTCTGCAGGCATTTACTTCTACAACCAGGTACATGGGAGAGAcaatgcattccaggtatggcaAGTCCACTCTCCTCCATCTGGTCAGCCTTCCCAAGAGCAAACCCAGAAGCTTCTGAGTTTTACCTTGAAGGAAACTGTGTGCCCAGTGATTGAGGAGCTCCCCCTGGACCAGTGTGATTTTAAAACAGATGGGCTGATGAAAGAATGTCAAGGATCAGTATCCAATGGACAGGACATTGGTGCCATCATCCTCACCTGTGACCCA	357	N/A	N/A	N/A	N/A	N/A	N/A	N/A	N/A	N/A	N/A	N/A	N/A	NGP-like	N/A	I	B
Brushtail possum	Trichosurus vulpecula	Phalangeridae	TrvuCath14p	GCF_011100635.1	Chromosome 9	111440429	111442744	-	2315	P	Exon 4 couldn't be identified	GHKB00000000.1	Global transcriptome of liver and heart tissues, available through GenBank	Not identified	N/A	N	N	ATGAGGGGCTCAACCATGCAGCTACTCCTGTTGGTGCTGGGGCTGCTCAGCCTGATGACTCCACATGCCTATGGTCAGGACCAGAAATACCAGGATTTGGTGAATAGATTCATTCAACAATACAACAAGAATTCAGGATCAGAAAACGTCTTTCGTCTCTCAATCCTGGATCTGCAGTCTGGGGAACCTCAGAACAACGATACTGCTACTCCTCAACTTCTGAGCTTCACCATCAGAGAGACTGTGTGCCCCAATACTGAAAATCGCAATCCAGATGAATGTGACTTCAAGGAAAATGGGGTGGTGAAAGAATGCGTTGGAGCCATTGCCCTGGATTCTCCCAATCCCTCTGCTGATATTTCTTGTGATGGG	372	N/A	N/A	N/A	N/A	N/A	N/A	N/A	N/A	N/A	N/A	N/A	N/A	Classic cathelicidin	N/A	II	A
Eastern grey kangaroo	Macropus giganteus	Macropodidae	MagiCath1	mg-2k.fasta	HiC_scaffold_6	275243246	275246368	+	3122	FL		Not available	N/A	N/A	N/A	Y	Y	ATGAGGGGCTCAACCATGCAGGTACTCCTATTGGTGCTGGGGCTGCTCAGCCTGATGACTCCACTTGCCTGTGCCCAGGACCAGCCATACCAGGAAGTGGTGTATAGATTCATTCAGGAATACAACAGAAAGTCAGAATCAGAAAGCCTCTTTCGTCTCTCAGTCCTGAATCTGCCACCAGAGGAGAGCAACGATCCTACTGCTCCACAACTTCTGAAATTCACCCTCAGAGAGGCTGTGTGCCCCAAAACTGAACATTGCAATCCTGATGAATGTAACTTCAAGGAAAATGGGCTGGTGAAAGAATACATTGGAACCATTGACCTGGATTCTCCCAATTCCTCTGCTGATATTTCCTGTGATAGGCCTGTGAAGGTCAAGAGAGGACTTTGGGACACT…	471	KVKRGLWDTVKRKVTNLRNSIRNRATNFKLGG	N	NT	32	3727.37	8.9	31.25	-0.698	Hydrophilic	15.625	0	15.625	Classic cathelicidin	Phase II	II	A
Eastern grey kangaroo	Macropus giganteus	Macropodidae	MagiCath2	mg-2k.fasta	HiC_scaffold_6	276311797	276317000	+	5203	FL		Not available	N/A	N/A	N/A	Y	Y	ATGGAGCACCTCAGGAAGGTCCTGCTGTTGGCCAGTGTGGCCATCCTCATCTCCACACAAGCTTTACCTCTGTCCAGCCTGAGCTATCAGCAGGCCCTTTCCACAGCCATCCATTTCTACAATGAGGTACACAGAGGAGAAAATGCCTTCCGTCTTCTCCAGATCTACTCTCCTTCACCCAGTCAGGGTCCCCATGAGCAAACTCTGAAGCGTCTGAACTTTACCTTGAAGGAAACTGTGTGCCCAACGACTGAGGAGCTCCTGCTGGATCAATGTGACTTCAAAACTGATGGGCTGCTGAAAGAATGTCAAGGCTCAGTATCCAATGAACAGGGCATTGCTGCCATCATCCTCACCTGTGACCCACTCTTTCGCTCCAGAAGAAGCCCACTTCCCGGA…	498	PGRKKGSKRHKPGSYSVIALGKPGVKKAPYMEAL	N	NT	34	3637.34	8.1	26.47	-0.841	Y	5.88235	11.7647	20.5882	NGP-like	Phase II	I	B
Eastern grey kangaroo	Macropus giganteus	Macropodidae	MagiCath3	mg-2k.fasta	HiC_scaffold_6	275212512	275209057	-	3455	FL		Not available	N/A	N/A	N/A	Y	Y	ATGCAGGTACCCCTATTGGTGCTGGGGATGCTCAGCCTGATGACTCCACTTGCCTATGCCCAGGACCAGAGATACCAGGATTTGGTGAATGGATTCATCGAGGAATACAATACGAAGTCAGGATCAGAAAACCTCTTTCGCCTCTCAATCCTGAATCTGCCACCAGAGGAAAACAATGATCCTGCTGCTCCACGACTTCTGAGATTCACCATCAGAGAGACTGTGTGCCCCAAAACTGAAAATCGCAGTGCAGATGAATGTGACTTCAAGGAAAATGGGCTAGTGAAAGAATGCATTGGAATGGTTGACCTGGATTCTTCCAATCCCTCTCATAGTATTTCCTGTGATGGGCAGCGTGAAAAGAAGAGATTCGGATTTTTTAATTTTATTCGGACCCTA…	474	RTLLRRVGEKVKTRFIAALEKLIDTFLP	Y	NT	28	4475.3	7.2	28.94	-0.842	Y	14.2857	3.57143	10.7143	Classic cathelicidin	Phase II	II	A
Eastern grey kangaroo	Macropus giganteus	Macropodidae	MagiCath4	mg-2k.fasta	HiC_scaffold_6	275189390	275186622	-	2768	FL		Not available	N/A	N/A	N/A	Y	Y	ATGGCAAGGAGCTGGATCATGTGGCTGCCACCACTACTGCTACTGTTACTTACTCTGATGACTCCATTAATTGCTGACCAGATCCTGAACTACCAGAGTTTGGTGAACCGATTCATCACCAACTACAACAAGAAGTTGCTCTCAGGCAACCTCTTCCGACTCCTGGTTCTAAATCTGCAGCCTGAGACGAACAATGATCCTGCTACTCCCCGTCTTGTGAACTTTACCATGATGGAGACTGTCTGCCCCATTACCAAACCACACCGCAATCTGGATGAATGCGATTTTAAGCAGAATGGGCTGGTGAAACAATGCTCTGGAACCATCTCCTTGGATGCTCCTCAGAACTCTATCAATATTTCTTGTGATGGGACTGAAGAGTTAAAGAGTGAAGGTTTT…	513	FRKLRNIFSRGRDDKE	N	NT	16	3284.97	3.9	25	0.046	Hydrophilic	25	0	12.5	Marsupial ortholog in clade II	Phase II	II	A
Eastern grey kangaroo	Macropus giganteus	Macropodidae	MagiCath5	mg-2k.fasta	HiC_scaffold_6	275240166	275237065	-	3101	FL		Not available	N/A	N/A	N/A	Y	Y	ATGAGGGGCTCAACCATGCAGGTACTCCTACTGGTGCTGGGGCTGCTCAGCCTGATGACTCCACTTGGCTATGCCCAGGACCAGCCATACCAGGATGTGCTGAATAGATTCATTCAGGAATATAACACAAAGTCAGAATCAGAAAGTCTCTTTCGTCTCTCAAACCTGAATCTGCCACCAGAGGAGAACAATGATCCTACTACTCCACAACTTCTGAAACTCACCCTCAGAGAGACTGTGTGCCCCAAAACTGAACATCGCAATCCTGATGAATGTAACTTCAAGGAAAATGGGCTGGTGAAAGAATGCATTGGAACCATTGACCTGGATTCTCCCAATCCCTCGGTTGATATTTCCTGTGATAGGCCTGCGAAGGTCAAGAGAGGACTTTGGGACACT…	501	KEKATKFRNSIRRRVNGLKIGAADRVPGHYLA	N	NT	32	2037.31	2.9	37.5	-1.694	Y	15.625	3.125	12.5	Classic cathelicidin	Phase II	II	A
Eastern grey kangaroo	Macropus giganteus	Macropodidae	MagiCath6	mg-2k.fasta	HiC_scaffold_6	275225210	275222062	-	3148	FL		Not available	N/A	N/A	N/A	Y	Y	ATGAGGGGCTCAACCATGCAGGTACTCCTATTAGTGCTGGGGCTGCTCAGCCTGATGACTCCACTTGGCTATGCCCAGGACCAGCCATACCAGGATGTGCTGAATAGATTCATTCAGGAATACAACACAAAGTCAGAATCAGAAAGTCTCTTTCGTCTCTCAAACCTGAATCTGCCACCAGAGGAAAGCAATGATCCTGCTGCTCCACAACTTCTGAAATTCACTCTCAGAGAGACTGTGTGCCCCAAAACTGATCATCGCAATCCTGATGAATGTAACTTCAAGGAAAATGGGCTGGTGAACGAATGCATTGGAACGGTTGACCTGGATTCTTCCAACCCCTCTGTTGATATTTCCTGTGATGGGCCTGCGAAGGTCAAGAGAGGACTTTGGGGCACT…	489	KKTRTKPKNSIRRRIKGFGIGTIILVPL	Y	NT	28	3623.22	7.1	28.12	-0.809	Y	14.2857	7.14286	17.8571	Classic cathelicidin	Phase II	II	A
Eastern grey kangaroo	Macropus giganteus	Macropodidae	MagiCath7p	mg-2k.fasta	HiC_scaffold_6	275277184	275279365	+	2181	P	exon 4 could not be identified	Not available	N/A	N/A	N/A	N	N	ATGAGGGGCTCAACCATGCAGGTACCCCTATTGGTGCTGGGGCTGCTCAGCCTGATGGCTCCACTTGCCTATGCCCGGGACCAGAGATACCGGGATTTGGTGAATGGATTCATCAAGGAATACAATAGGAAGTTAGGATCAGAAAACCTCTTTCGCCTCTCAAACCTGAATCTGCAGCCTGGGGAAAACAATGATCCTGCTGCTCCACAACCTCTGACCTTCACCATCAGAGAGACTGTATGCCCCAAAACTGAAGATCGTGATCCAGATGAATGTGACTTCAAGGAAAATGGGCTGGAGAAAAAATGCATTGGAGTTGTTGACCTGGATTCTGCCAATCCCTCTGATAGTATTACCTGTGATGGG	366	N/A	N/A	N/A	N/A	N/A	N/A	N/A	N/A	N/A	N/A	N/A	N/A	Classic cathelicidin	N/A	II	A
Eastern grey kangaroo	Macropus giganteus	Macropodidae	MagiCath8p	mg-2k.fasta	HiC_scaffold_6	275292613	275294723	+	2110	P	exon 4 could not be identified	Not available	N/A	N/A	N/A	N	N	ATGAGGGGCTCAACCATGCAGCTACCCCTATTGGTGCTGGGGCTGCTCAGCCTGATGGCTCCACTTGCCTGTGCCCAAGATGAGAGATACAAGGATGTGGTGAATAGATTCATTCAGCAATACAACAAGAACTCAGGATCACAAAACCTCCTTCGCCTCTCAATCCTGAATCTACAG~~~AATGGAGAAAACAATGATCCTGCTGCTCCACGACTTGTGACCTTCACCCTCAGAGAGACTGTGTGCTCCAAAACTGAAGATCGTGATCCAGATGAATGTGACTTCAAGGAAAATGGGCTGGAGAAAAAATGCATTGGAGTCATTGACCTGAATTCTGCCAATCCCTCTGATAGTATTTCCTGTGATGGG	369	N/A	N/A	N/A	N/A	N/A	N/A	N/A	N/A	N/A	N/A	N/A	N/A	Classic cathelicidin	N/A	II	A
Eastern grey kangaroo	Macropus giganteus	Macropodidae	MagiCath9	mg-2k.fasta	HiC_scaffold_13390	7864	4834	-	3030	FL		Not available	N/A	N/A	N/A	Y	Y	ATGAGGGACTCAACCATGCGGGTACTCCTATTGGTGCTGGGGCTGCTCAGCCTGATGACTCCACTTGCATGTGCCCAGGACCAGCCATACCAGGATGTGGTGAATAGATTCATTCAGGAATACAACAGAAAGTCAGAATCAGAAAGCCTCTTTCGTCTCTCAGTCCTGAATCTGCCACCAGAGGAGAGCAACGATCCTGCTGTTCCACTTCTGAAATTCAGCATCAGAGAGACTGTGTGCCCCAAAACTGAACATCGCAATGCAGATGAATGTGACTTCAAGAAAAATGGGCTGGTGAAACAATGCATTGGAACCATTGACCTGGATTCTCCCAATCCCTCTGTTGATATTTCCTGTGATAGGCCTGCGAAGGTCAAGAGAGGACTTTGGGAGGATTTG…	486	KVKRGLWEDLKRKATKFGDDIRNTLRNVKIKFPVPHLG	N	N	38	3191.94	8.9	32.14	-0.4	Y	10.5263	5.26316	18.4211	Classic cathelicidin	Phase I	II	A
Eastern grey kangaroo	Macropus giganteus	Macropodidae	MagiCath10p	mg-2k.fasta	HiC_scaffold_13727	6267	8422	+	2155	P	exon 4 could not be identified	Not available	N/A	N/A	N/A	N	N	ATGAGGGGCTCAATCATGCAGGTACCCCTATTGGTGCTGGGGCTGCTCAGCCTGATTACTCCACTTGTCCATGCCCAAGATGAGAGATACAAGGATGTGGTGAATAGATACATTCAGAAATACAACAAGAACTCAGGATCACAAAACATCTTTCGCCTCTCAATCCTGAATCTGCAGCCTGGGGAAAACAAAGATCCTGCTGCTCCACGACTTGTGACCTTCACCCTCAGAGAGACTGTGTGCCCCAAAACTGAAAATCATGATCCAGATGAATGTGACTTCAAGGAAAATGGGCTGGTGAAAGAATGCATTGGAACCATTGATCTGAATTCTTCCAGTCCCTCTGAAAGTATTTCCTGTGATGGA	366	N/A	N/A	N/A	N/A	N/A	N/A	N/A	N/A	N/A	N/A	N/A	N/A	Classic cathelicidin	N/A	II	A
Eastern grey kangaroo	Macropus giganteus	Macropodidae	MagiCath11p	mg-2k.fasta	HiC_scaffold_61791	927	387	-	540	P	exon 1 & 4 could not be identified due to a short scaffold	Not available	N/A	N/A	N/A	N	N	AACAATGATCCTGCTGCTCCACAACTTCTGAAATTCACCATCAGAGAGACTGTGTGCCCTAAAACTGAACATCACAATCCAGAAGAATGTAACTTCAAGGAAAATGGGCTGGTGGAAGAGTGCATTGGAACAGCTGACCTGGATTCCTCCAATCCCTCTGTTGATATTTCCTGTGATGGG	180	N/A	N/A	N/A	N/A	N/A	N/A	N/A	N/A	N/A	N/A	N/A	N/A	Classic cathelicidin	N/A	II	A
Eastern grey kangaroo	Macropus giganteus	Macropodidae	MagiCath12p	mg-2k.fasta	HiC_scaffold_46304	2628	1530	-	1098	P	exon 1 & 4 could not be identified due to a short scaffold	Not available	N/A	N/A	N/A	N	N	CTTCCCCAAGAGGAAACCCAGAAGCTTCTGAGTTTTACCTTGAAGGAAACTGTGTGCCCAGTGACTGAGGAGCTCCTGCTGGACCAGTGTGACTTTAAGACAGATGGGCTGGTGAAAGAATGTCAAGGCTCAGTATCCAATGAACAGGGCATTGCTACCATCATCCTCACCTGTGACTCA	180	N/A	N/A	N/A	N/A	N/A	N/A	N/A	N/A	N/A	N/A	N/A	N/A	NGP-like	N/A	I	B
Eastern grey kangaroo	Macropus giganteus	Macropodidae	MagiCath13p	mg-2k.fasta	HiC_scaffold_38468	1866	2398	+	532	P	exon 1 & 4 could not be identified due to a short scaffold	Not available	N/A	N/A	N/A	N	N	AGCTATGATCCTGCTGCTACACGACCTCTGACCTTCACCAGCAGAGAGATTATGTGCCCCCAAACTGAAAATCGCAATCCAGATGAATGTGACTTCAAGGAAAATGGACTAGTGAAAGAGTGCATTGGAACCATTGACCTGGATTCTTCCAATCCCTCTGTTGATATTTCCTGTGATGGG	180	N/A	N/A	N/A	N/A	N/A	N/A	N/A	N/A	N/A	N/A	N/A	N/A	Classic cathelicidin	N/A	II	A
Red Kangaroo	Macropus rufus	Macropodidae	MaruCath1p	mr-2k.fasta	HiC_scaffold_37302	276	1959	+	1683	P	exon 1 missing due to short scaffold	Not available	N/A	N/A	N/A	Y	Y	AACAATGATCCTACTGCTCCACAACTTCTGAAATTCATCCTCAGAGAGACTGTGTGCCCCAAAACTGAACATCGCAATCCTGATGAATGTAACTTCAAGGAAAATGGGCTGGTGAAAGAATGCATTGGAATGGTTGATCAGGATTCTTCCAATCCATCTGTTGATATTTCCTGTGATGGGCCTGCGAAGGTCAAGAGAGGATTTGGGGACTCTGTGAAGAAGACAGGGACAAAACTCAAGAATAGTATTAGGAGGAGAGTAACGGGCTTAACAGTTGGAGCTGCTGTCCTAAGGCCTGGTTAG	303	KRGFGDSVKKTGTKLKNSIRRRVTGLTVGAAVLRPG	N	NT	36	3825.51	8.9	27.77	-0.508	Y	13.8889	2.77778	13.8889	Classic cathelicidin	Phase II	II	A
Red Kangaroo	Macropus rufus	Macropodidae	MaruCath2p	mr-2k.fasta	HiC_scaffold_32876	4710	42	-	4668	P	exon 4 fragmented due to short scaffold	Not available	N/A	N/A	N/A	N	N	ATGGGGACCGTGGGGAGAAGCCTTCTGCTGCTATGTGTGGCCATGACCATTGCAACACTTTCTGCTCATCGAACAAAGAGACTGAGCGTCCAAGAGGCTTTATCCCTGTTACTAGCTACCTACAACAGAGAGTCCAACGATAATTTCATCTATGGGCTCCTTCAAGCCAAACCTTTCCCTCACCAGGGTGACAGACAGATCCTGAGTTTCACCATCCAGGAAACCAAGTGCCTTAAGTCAGAGAACCAGAACCCTGACCAGTGTGAATTCAAAGAAGGTGGGCTGGTGAGAGACTGCTCAGGAGAGATTTCCTCTGATCGACATTCCCCGGTGGTTCTAATCTCTTGTGACGCTGAGGCTCAAGCCCAGGAAGTGTCAGATGCTGATCCATCACCGGTC…	435	N/A	N/A	N/A	N/A	N/A	N/A	N/A	N/A	N/A	N/A	N/A	N/A	Basal cluster in clade I	N/A	I	B
Red Kangaroo	Macropus rufus	Macropodidae	MaruCath3p	mr-2k.fasta	HiC_scaffold_45230	781	2906	+	2125	P	exon 4 could not be identified	Not available	N/A	N/A	N/A	N	N	ATGGAGCACCTCAGAAAGCTGGTGCTGTTGGCTGGTGTGGCTGCTCTCCTTCCTGCACGAGTTTTGCCTCAGCCCTCCTCAAGCTATGAGAAGGCCCTCTCTGCAGGCATTCACTTCTACAACCAAGTACATGGGAGAGAGAATGCATTCCGGGTATGGCAAGTCTACTCTCCTCCACCTGGTCAGCAGCCTCCCCAAGAGGAAACCCAGAAGCTTCTGAGTTTTACCTTGAAGGAAACTGTGTGCCCAGTGACTGAGGAGCTCCTGCTGGACCAGTGTGACTTTAAGACAGATGGGCTGGTGAAAGAATGTCAAGGCTCAGTATCCAATGAACAGGGCATTGCTGCCATCATCCTCACCTGTGACTCA	369	N/A	N/A	N/A	N/A	N/A	N/A	N/A	N/A	N/A	N/A	N/A	N/A	NGP-like	N/A	I	B
Red Kangaroo	Macropus rufus	Macropodidae	MaruCath4p	mr-2k.fasta	HiC_scaffold_17768	1122	2800	+	1678	P	exon 1 could not be identified due to a short scaffold	Not available	N/A	N/A	N/A	Y	Y	AGCAATGATCCTACTGCTCCACAACTTCTGAAATTCACCATCAGAGAGACTGTTTGCTCTAAAACTGAACATCGCAATCCAGAAGAATGTAACTTCAAGGAAAATGGGCTGGTGAAACAATGCATTGGAACCATTGACCTGGATTCTCCCAATCCCTCTGTTGATATTTCCTGTGATAGGCCTGTGAAGGTCAAGAGAGGACTTTGGGAGAGTTTGAAGAGGAAAGCGACGAAACTCGGGGATGATATTAGGAATACATTAAGGAACTTTAAAATTAAAGTTCCTGTCCCCCGCCAGTGGCCGATACGTGTATGA	315	KRGLWESLKRKATKLGDDIRNTLRNFKIKVPVPRQWPIRV	Y	N	40	4814.74	8.9	30	-0.878	Y	15	7.5	15	Classic cathelicidin	Phase I	II	A
Red Kangaroo	Macropus rufus	Macropodidae	MaruCath5	mr-2k.fasta	HiC_scaffold_15699	1274	2856	+	1582	P	exon 1 could not be identified due to a short scaffold	Not available	N/A	N/A	N/A	Y	N^	AACTCACCACTGGTGCTACCGTTGACATTCAGAATAAAGGAAACAGAGTGTCCTGCATCAGAGCGGCGGGACCCCGAAACGTGTGCCTTCAAGGAGAATGGGTTGGAGAAGGAATGTACAGCCCAGTTCACTAGGCTGTCTCCTTTTGGGCTCCGTTCTGTCGAATGTGAAGATGTTGGCAGTACCAGGAGTCCGCTCAAATCCCTTCCACCCAATATTAGACAGATATATAACCAGGCCACATATGACATAATAAATGGCATCTTGAGGAACTTCTGA	279	GSTRSPLKSLPPNIRQIYNQATYDIINGILRNF	N/A	N/A	33	3761.29	2.9	12.12	-0.467	Y	9.09091	9.09091	3.0303	NGP ortholog	N/A	I	B
Red Kangaroo	Macropus rufus	Macropodidae	MaruCath6p	mr-2k.fasta	HiC_scaffold_7120	1856	1	-	1855	P	exon 3 and 4 could not be identified due to a short scaffold	Not available	N/A	N/A	N/A	N	N	ATGCCCACAGCATTGAGGACCAAGAGGATGAGGGGCTCAACCATGCAGGTACCCCTATTGGTGCTGGGGCTGCTCAGCCTGATGGCTCCACTTGCCTATGCCCAGGACCAGAGATACCGGGATTTGGTGAATGGATTCATCAAGGAATACAATAGGAAGTCAGGATCAGAAAACCTCTTTCGCCTCTCAATCCTGAATCTGCAGCCTGGGGAAAACAAAGATCCTGCTGCTCCACAACCTCTGACCTTCACCATCAGAGAGACTGTATGCCCCAAAACTGAAAATCGTGATCCA	294	N/A	N/A	N/A	N/A	N/A	N/A	N/A	N/A	N/A	N/A	N/A	N/A	Classic cathelicidin	N/A	II	A
Red Kangaroo	Macropus rufus	Macropodidae	MaruCath7	mr-2k.fasta	HiC_scaffold_1	619106945	619112448	+	5503	FL		Not available	N/A	N/A	N/A	Y	Y	ATGGAGCACCTCAGGAAGGTCCTGCTGTTGGCCAGTGTGGCCATCCTCATCTCCACACAAGCTTTACCTCTGTCCAGCCTGAGCTATCAGCAGGCCCTTTCCACAGCCATCCATTTCTACAATGAGGTACACAGAGGAGAAAATGCCTTCCGTCTTCTCCAGATCTACTCTCCTTCACCCAATCAGGGTCCCCATGAGCAAACTCTGAAGCGTCTGAACTTTACCTTGAAGGAAACTGTGTGCCCAACGACTGAGGAGCTCCTGCTGGATCAATGTGACTTCAAAACTGATGGGCTGCTGAAAGAATGTCAAGGCTCAGTATCCAATGAACAGGGCATTGCTGCCATCATCCTCACCTGTGACCCACTTTTTCGCTCCAGAAGAAGCCCACTTCCCGGA…	498	PRRKKGPKKDNYKPGGYSLIALGKPDIQKAPYMEAL	N	NT	36	4029.75	5.9	25	-1.122	Y	5.55556	13.8889	19.4444	NGP-like	Phase II	I	B
Red Kangaroo	Macropus rufus	Macropodidae	MaruCath8	mr-2k.fasta	HiC_scaffold_1	618190200	618186765	-	3435	FL		Not available	N/A	N/A	N/A	Y	Y	ATGCAGGTACCCCTATTGGTGCTGGGGATGCTCAGCCTGATGACTCCACTTGCCTATGCCCAGGACCAGAGATACCAGGATTTGGTGAATAGATTCATTGAGGAATACAATACGAAGTCAGGATCAGAAAACCTCTTTCGCCTCTCAATCCTGAATCTGCCACCAGAAGAAAACAATGATCCTGCTGATCCACGACTTCTGAGATTCACCATCAGAGAGACTGTGTGCCCCAAAACTGAAAATCGCAGTGCAGATGAATGTGACTTCAAGGAAAATGGGCTGGTGAAAGAATGCATTGGAATGGTTGACCTGGATTCTTCCAATCCCTCTGATAGTATTTCCTGTGATGGGCGTGAAAAGAAGAGATTCGGATTTTTAAATTTTATTCGGACCCTATTG…	474	GEKVKTRFIAAIKKLIDTFLP	N	NT	21	2388.91	2.9	23.8	0.19	Y	4.7619	4.7619	19.0476	Classic cathelicidin	Phase II	II	A
Red Kangaroo	Macropus rufus	Macropodidae	MaruCath9	mr-2k.fasta	HiC_scaffold_1	618166049	618163275	-	2774	FL		Not available	N/A	N/A	N/A	Y	Y	ATGGCGAGGAGCTGGATCATGTGGCTGCCACCACTACTGCTACTGTTACTTAGTCTGATGACTCCATTAATTGCTGACCAGATCCTGAACTACCAGAGTTTGGTGAACCGATTCATCACCAACTACAACAAGAAGTTGCTCTCAGGCAACCTCTTCCGACTCCTGGTTCTGAATCTGCAGCCTGAGACGAACAATGATCCTGCTACTCCCCGTCTTCTGAACTTTACCATGATGGAGACTGTCTGCCCCATTACCAAACCACACCGCAATCTGGATGAATGCGATTTTAAGCAGAATGGGCTGGTGAAACAATGCTCCGGAACCATCTCCTTGGATGCTCCTCAGAACTCTATCAATATTTCTTGCGATGGGACTGAAGAGTTAAAGAGTGAAGGTTTT…	516	NLIYQKYRILQNVFRKLRNIFSRGRDDKE	Y	NT	29	3684.25	4.9	27.58	-1.079	Y	17.2414	0	10.3448	Marsupial ortholog in clade II	Phase II	II	A
Rufous hare wallaby	Lagorchestes hirsutus	Macropodidae	LahiCath1	Lagorchestes_hirsutus_HiC.fasta	N/A	N/A	N/A	N/A	N/A	FL		mLaghir.global.20190839.fasta	Blood transcriptome, available through Australasian Genomes Amazon Web Services open datasets program	TRINITY_DN223_c0_g1_i1	blood	Y	Y	ATGGAGCACCTTAGGAAGGTCCTGCTATTGGCCAGTGTGGCCATCCTCATCTCCACACAAGCTTTACCCCTGTCCAGCCTGAGCTATCAGCAGGCCCTTTCCACAGCCATCCATTTCTACAATGAGGTACACAGAGGAGAAAATGCCTTCCGTCTTCTCCAGATCTACTCTCCTTCACCCAATCAGGGTCCCCATGAGCAAACTCTGAAGCGTCTGAACTTTACCTTGAAGGAAACTGTGTGCCCAACGACTGAGGAGCTCCTGCTGGATCAATGTGACTTCAAAACTGATGGGCTGCTGAAAGAATGTCAAGGCTTAGTATCCAATGAACAGGGCATTGCTGCCATCATCCTCACCTGTGACCCAGTGACCCCAGAGCTCTTTCGCTCCAGAAGAAGC…	510	TPELFRSRRSPLPGRKKGSKRPKPGSYSVIALGKPGLKKAPYMEAL	N	NT	46	5052.01	9.9	26.08	-0.859	Y	10.8696	15.2174	15.2174	NGP-like	Phase II	I	B
Rufous hare wallaby	Lagorchestes hirsutus	Macropodidae	LahiCath2	Lagorchestes_hirsutus_HiC.fasta	N/A	N/A	N/A	N/A	N/A	FL		mLaghir.global.20190839.fasta	Blood transcriptome, available through Australasian Genomes Amazon Web Services open datasets program	TRINITY_DN3233_c0_g1_i1	blood	Y	Y	ATGGAGAGTACTTGGAAGGTCCTGCTGCTGCTGGGTCTGGCTACAGCAGTCATAGCTGCACCTAGAAGATCACTAACCTTCAAGGGTGCTTCAGTCCTGGCTGCAAAGAGGTTTAATCAGAACTTAAATGAAGGAGCAAAATATCGTGTTCTGGAGTCCAGCCTTTCCACTCCAGACTCACCACTGGTGCTACCATTGACATTCAGAATAAAGGAAACAGAGTGTCCTACATCAGAGCGGCGGGACCCCGAAACCTGTGCCTTCAAGGAGAATGGGTTGGAGAAGGAATGTACCGCCCAGTTCACTAAGCTGTCTCCTTTTGGGCTCCGTTCTGTCGAATGTGAAGATGTTGGCAGTACCAGTAGTCCGACCGTTCGTTTTTAA	384	GSTSSPTVRF	N	NT	10	1038.12	0.9	10	-0.33	N/A+	10	10	0	NGP-ortholog	Phase II	I	B
Rufous hare wallaby	Lagorchestes hirsutus	Macropodidae	LahiCath3	Lagorchestes_hirsutus_HiC.fasta	N/A	N/A	N/A	N/A	N/A	FL		mLaghir.global.20190839.fasta	Blood transcriptome, available through Australasian Genomes Amazon Web Services open datasets program	TRINITY_DN3137_c0_g2_i5	blood	Y	N^	ATGCAGGTACCCCTACTGGTGCTGGGGATGCTCAGCCTGATGACTCCACTTGCCTATGCTCAGGACCAGAGATACCAGGATTTGGTGAATGGATTCATTGAGGAATACAATACGAAGTCAGGATCAGAAAACCTCTTTCGCCTCTCAATCCTGAATCTGCCACCAGAGGAAAGCAACGATCCTGCTGCTCCACAACTTGTGACCTTCACCCTCAGAGAGACTGTGTGCCCCAAAACTGAACATCGTGATCCAGATGAATGTGACTTCAAGGAAAATGGGCTGGTGAAAGAATGCATTGGAGTTGTTGACCTGGATTCTTCCAAAACCTCTGATAGTATTTCCTGTGATGGGCAGCGTGAAAAGAAGAGACTCGGATTTTTTAATTTTATTCGGACCCTA…	477	GEKVKTRFIAAIEKLIDTFLP	N/A	N/A	21	2389.86	0.9	19.04	0.21	Y	4.7619	4.7619	14.2857	Classic cathelicidin	N/A	II	A
Rufous hare wallaby	Lagorchestes hirsutus	Macropodidae	LahiCath4	Lagorchestes_hirsutus_HiC.fasta	N/A	N/A	N/A	N/A	N/A	FL		mLaghir.global.20190839.fasta	Blood transcriptome, available through Australasian Genomes Amazon Web Services open datasets program	TRINITY_DN3137_c0_g2_i9	blood	Y	Y	ATGAGGAGCTCAACCATGCAGGTCCTCCTATTGGTGCTGGGGCTGCTCAGCCTGATGACTCTACTTGGCTATGCCCAGCACCAGCCATACCAGGATGTGGTGAATAGATTCATTCAGGAATACAACACAAAGTCAGAATCAGAAAGCCTCTTTCGTCTCTCAAACCTGAATCTGCCACCAGAGGAGAGCAACGATCCTACTGCTCCACAACTTGTGACCTTCACCCTCAGAGAGACTGTGTGCCCCAAAACTGAACATCGCAATCCTGATGAATGTAACTTCAAGGAAAATGGGCTGGTGAAAGAATGCATTGGAACCATTGACCTGGATTCTCCCAATCCCTCTGTTGATATTTCCTGTGATAGGCCTGCAAAGGTCAAGAGAGGACTTTGGGACACT…	501	KRGLWDTVKEKAKKLRNSIRRRVNGLKIGAADQVPGHSL	Y	N	39	4397.15	8.2	28.2	-0.879	Y	12.8205	2.5641	15.3846	Classic cathelicidin	Phase I	II	A
Rufous hare wallaby	Lagorchestes hirsutus	Macropodidae	LahiCath5	Lagorchestes_hirsutus_HiC.fasta	N/A	N/A	N/A	N/A	N/A	FL		mLaghir.global.20190839.fasta	Blood transcriptome, available through Australasian Genomes Amazon Web Services open datasets program	TRINITY_DN3137_c0_g2_i8	blood	Y	Y	ATGCAGGTACCCCTACTGGTGCTGGGGATGCTCAGCCTGATGACTCCACTTGCCTGTGCCCAGCACCAGCCATACCAGGATGTGGTGAATAGATTCATTCAGGAATACAACACAAAGTCAGAATCAGAAAGCCTCTTTCGTCTCTCAAACCTGAATCTACCACCAGAGGAGAGCAACGATCCTGCTGCTCCACAACTTCTGAAATTCACCATCAGAGAGACTGTGTGCTCTAAAACTGAACATCGCAATCCAGAAGAATGTAACTTCAAGGAAAATGGGCTGGTGGAAGAGTGCATTGGAACCATTGACCTGGATTCTCCCAATCCCTCTGTTGATATTTCCTGTGATGGGCCTGCGAAGGTCAAGAGAGGACTTTGGGACACTGTGAAGAAGACAGGG…	474	KRGLWDTVKKTGMKLKNSIRRRVTGFGIGTAILVPR	Y	NT	36	4054.89	8.9	27.77	-0.364	Y	13.8889	2.77778	13.8889	Classic cathelicidin	Phase II	II	A
Rufous hare wallaby	Lagorchestes hirsutus	Macropodidae	LahiCath6p	Lagorchestes_hirsutus_HiC.fasta	N/A	N/A	N/A	N/A	N/A	P	exon 1 could not be identified and exon 4 is truncated by a fragmented transcript	mLaghir.global.20190839.fasta	Blood transcriptome, available through Australasian Genomes Amazon Web Services open datasets program	TRINITY_DN45181_c1_g1_i1	blood	N	N	ATGAGGGGCTCAACCATGCAGGTACCCCTATTGGTGCTGGGGCTGCTCAGCCTGATGGCTCCACTTGCCTGTGCCCAAGATGAGAGATACAAGGATGTGGTGAATAGATTCATTCAGCAATACAACAAGAACTCAGGATCACAAAGCCTCCTTCGCCTCTCAATCCTGAATCTACAGAGGGGGAAAAACAATGATCCTGCTGCTCCACAACTTGTGACCTTCACCCTCAGAGAGACTGTGTGCCCCAAAACTGAAAATCGTGATCCAGATGAATGTGACTTCAAGGAAAATGGGGTGAGAGTGTCCTGGGCTGGGGAGGGAGTGTGA	327	N/A	N/A	N/A	N/A	N/A	N/A	N/A	N/A	N/A	N/A	N/A	N/A	Classic cathelicidin	N/A	II	A
Rufous hare wallaby	Lagorchestes hirsutus	Macropodidae	LahiCath7p	Lagorchestes_hirsutus_HiC.fasta	N/A	N/A	N/A	N/A	N/A	P	exon 1 could not be identified	mLaghir.global.20190839.fasta	Blood transcriptome, available through Australasian Genomes Amazon Web Services open datasets program	TRINITY_DN3137_c0_g2_i2	blood	Y	N	GCCCAGCACCATCCATACCAGGATGTGGTGAATAGATTCATTCAGGAATACAACACAAAGTCAGAATCAGAAAGCCTCTTTCGTCTCTCAAACCTGAATCTGCCACCAGAGGAGAGCAATGACCCTGCTGCTCCACAACTTCTGAAATTCACCATCAGAGAGACTGTGTGCTCTAAAACTGAACATCGCAATCCAGAAGAATGTAACTTCAAGGAAAATGGGCTGGTGGAAGAGTGCATTGGAACCATTGACCTGGATTCTCCCAATCCCTCTGTTGATATTTCCTGTGATGGGGTTCCAGGAGGGGCTGTAGATACAGACGCAGGAGCATTTCTCTCCTCCAGCCCCCATGCATTTCACCCAACCACAGATATGGAGATGGAGAGTTCTGTAACTTGA	399	GAFLSSSPHAFHPTTDMEMESSVT	N	NT	24	2566.79	-2.6	0	-0.233	Hydrophilic	0	8.33333	0	Classic cathelicidin	Phase II	II	A
Rufous hare wallaby	Lagorchestes hirsutus	Macropodidae	LahiCath8p	Lagorchestes_hirsutus_HiC.fasta	N/A	N/A	N/A	N/A	N/A	P	exon 1 could not be identified	mLaghir.global.20190839.fasta	Blood transcriptome, available through Australasian Genomes Amazon Web Services open datasets program	TRINITY_DN3137_c0_g2_i3	blood	Y	N	GCCCAGCACCATCCATACCAGGATGTGGTGAATAGATTCATTCAGGAATACAACACAAAGTCAGAATCAGAAAGCCTCTTTCGTCTCTCAAACCTGAATCTGCCACCAGAGGAGAGCAATGACCCTGCTGCTCCACAACTTCTGAAATTCACCATCAGAGAGACTGTGTGCTCTAAAACTGAACATCGCAATCCAGAAGAATGTAACTTCAAGGAAAATGGGCTGGTGGAAGAGTGCATTGGAACCATTGACCTGGATTCTCCCAATCCCTCTGTTGATATTTCCTGTGATGGGGTAAGTGATGAATCCTCCTTGGGGACCTGGGAGAAGAGCCTCAACCTCCATTCCCCACTCGGGGTCCATGGTGCCTTCCTTCTTGGGGGCTGCTGGGATTGA	396	SDESSLGTWEKSLNLHSPLGVHGAFLLGGCWD	N	NT	32	3413.76	-2.6	3.125	-0.119	Y	0	3.125	3.125	Classic cathelicidin	Phase II	II	A
Eastern barred bandicoot	Perameles gunnii	Peramelidae	PeguCath1	mPergun1.pri_14082024.fas	ptg000313l_1	1300807	1306555	+	5748	FL		Not available	N/A	N/A	N/A	Y	Y	ATGGAGCACCTCAAGAAGATCCTACTGTTGGCCAGTGTGGCTATTCTTATGCCCACACAGGCTGTACCTCTGTCTAGTCTGAACTATCAGAAGGCCCTTTCCATGGCCATTCACTTCTACAACCAAGCACACAAAGGAGAGAATGCCTTCCGACTTCTCCAAACTTATCTTCCTTCATCCAATCAGGGTCCCCAGGAACAAACTCTGAAGCATCTGAGCTTTACCTTAAAGGAAACCATGTGCCCAATGATGGAAGAGCTCCTGCTGGACCAATGTGACTTCAAATCTGATGGGGTAGTGAAAGAATGTCAAGCCTCAATATCCAATGAACAGGACATTGCTGCCATCATCCTCACCTGTGACCCACCCTCTCGCTCCAGAAGAGCCTCAATTCCCAGA…	504	SIPRRKKGPKKDNYKPGGYSLIALGKPDIQKAPYMEAL	N	NT	38	4229.98	5.9	23.68	-0.966	Y	5.26316	13.1579	18.4211	NGP-like	Phase II	I	B
Eastern barred bandicoot	Perameles gunnii	Peramelidae	PeguCath2	mPergun1.pri_14082024.fas	ptg000313l_1	1229111	1234146	+	5035	FL		Not available	N/A	N/A	N/A	Y	N^	ATGGAGAGTACTTTGAAAGTCCTGTTGCTACTGGGGCTGGCTACAGCAGCCATAGCTATACGTAGACAAACGCTAACCTTCAAAAGTGCTTCAGTCCTGGCTGCAAGTAGGTTCAATAAGAACTTGCAAGAAGGAGCAAAATTTCGTGTTCTAGAGTCCAGTCTTTCCACTCCAGTGAGTATACTTGTACTGCCATTGAAATTCAGAATAAAGGAAACGGTGTGTGCTTCATCAGAGCCGCAGAACCCAGAAACCTGTGCATTCAGAGAGAATGGATTGGAGAAGGAATGTACAGCGAGGTTCACCCAGCTGTCTCGTTTGGGGCTTGGTTCTGTTGAATGTGAGGACATTGGCAATATTACTCAGGTAAGTGTTCGTTTTAAACGATCTTCATCTGAT…	501	IDTSSLPPRIRNIYENAKYDIISRILANFR	N/A	N/A	30	3550.07	1.9	16.66	-0.36	Y	13.3333	6.66667	3.33333	NGP ortholog	N/A	I	B
Eastern barred bandicoot	Perameles gunnii	Peramelidae	PeguCath3	mPergun1.pri_14082024.fas	ptg000340l_1	399951	403257	+	3306	FL		Not available	N/A	N/A	N/A	Y	Y	ATGAGAATCCAGAGAGTCTGGACCATGCAGGTATCCCTTTTGGTGCTGGGGCTGCTCAGCCTGATGATTTCGTTTTCCTCTGCCCAGGATGTGAGATACCATAATTTGGTGAATAAATTTATTAATGACTACAACAGGAACGAAGGATCAGAAAACCTCTTTCGTCTCTCAATCCTGAATCTAGAGCCTGGTAAAAATAATGATCCTGGACTTCTGATGTTCACTATCAAGGAAACTGTGTGCCCTAAGACTGAAAATACCAATCCTAATGATTGTGACTTCAAGGAAAATGGGGTGGTGAAAGAATGCATTGGATCCATTGCCATGGCTTCTACTCAGCCCTCTGTTGATGCTTCCTGTGCAAGGCCTGAAAATATCAAGAAACTTCGAGTTTTCGAA…	480	RPENIKKLRVFEKFKNFLKRAGDKIKNTIKNAINNLFS	Y	NT	38	4534.36	7.9	28.94	-0.824	Hydrophilic	7.89474	2.63158	21.0526	Classic cathelicidin	Phase II	II	A
Eastern barred bandicoot	Perameles gunnii	Peramelidae	PeguCath4	mPergun1.pri_14082024.fas	ptg000340l_1	413798	417459	+	3661	FL		Not available	N/A	N/A	N/A	Y	Y	ATGGAGAGAGGTTGGATCATGAGGCTTTCACTGCTACTGCTACTGTTACTATTTGCCCCTGCCCAGACCCAGAACTACCAGGATTTGGTAAACCGATTCATCACCAATTACAACAAGAAGTCAATCTCAAGCAACTTTTTCCGACTCCTGGTTCTGAATCTACAGCCTGGGACAAACAATGATCCTGCTACTCCTCTTGGCCTGAACTTTACCATGAAGGAAACTGTCTGCCCCAAGACCAAACCACAACACAATCTGGATGAATGCGACTTTAAGGAGAATGGGCTGGTGAGTGAATGCTATGGAACTATCATCTCTTTGGATGCCAATCAGCCCTCTATTCAAGTTTCTTGTGGTCAGCCTGAAGAGTTAAAGAGTGGTGGTCTTTTGTCTCGAATT…	510	ENLIYQKYRYLLGKYTKLRKKLKDIFSKQVGS	N	NT	32	3922.66	6.9	28.12	-0.847	Hydrophilic	6.25	0	21.875	Marsupial ortholog in clade II	Phase II	II	A
Eastern barred bandicoot	Perameles gunnii	Peramelidae	PeguCath5p	mPergun1.pri_14082024.fas	ptg000340l_1	325889	328834	+	2945	P	exon 4 could not be identified	Not available	N/A	N/A	N/A	N	N	ATGACTACACTGACCTCTGCCCAGGACCTGACATATCAGAATTTGGTGAATGGATTCATCAATGACTACAATAGGAAGTCAGAATCTGAAAACCTCTTTCGTCTATTAATCCTGAATCTGCAGCTTGGAGAAAATAATGATCCTGCTACTACTTCTCAACCTCTGACCTTCTCCATAGGAGAAACTGTGTGCCATAAGACTGAAAATATTAATCCAGATGAATGTGACTTCAAGGAAAATGGGGTGGTGAAAGAATGCACTGGAGCCATTGCCCTGGATTCTACTCAGCCTTTTGTTAATGTTTCCTGTGAAGGG	315	N/A	N/A	N/A	N/A	N/A	N/A	N/A	N/A	N/A	N/A	N/A	N/A	Classic cathelicidin	N/A	II	A
Eastern barred bandicoot	Perameles gunnii	Peramelidae	PeguCath6p	mPergun1.pri_14082024.fas	ptg000340l_1	345280	347592	+	2312	P	exon 4 could not be identified	Not available	N/A	N/A	N/A	N	N	ATGAGAATCCAGAGAGTCTGGACCATGCAGGTATCTCTTTTGGTGCTGGGGCTGCTCAGCCTGATGACTTCGTTTTCTTCTGCCCAGGACCTGAGATACCATAATTTGGTGAATAAATTTATCACAGGAAGGAAGGATCAGAAAACCTCTTTCAATAATGATCCTGCTACTTCTCGACCTCTGAGATTCACCATCAAGGAAACTGTATGCCTTAAGACTGAAAATAGCAATTCTGATGATTATGACTTCAAGGAAAATGGGGTGGTGAAAGAATGCACTGGAAACATTGCCCTGGATTCTACTCAGCCCTCTCTTAATGTTTTCTGTGAAGAG	333	N/A	N/A	N/A	N/A	N/A	N/A	N/A	N/A	N/A	N/A	N/A	N/A	Classic cathelicidin	N/A	II	A
Eastern barred bandicoot	Perameles gunnii	Peramelidae	PeguCath7p	mPergun1.pri_14082024.fas	ptg000313l_1	1203903	1205812	+	1909	P	exon 3 & 4 could not be identified	Not available	N/A	N/A	N/A	N	N	ATGGGGAGAAGCCTTCCGCTGCTATGTGTGGCCTTGACCATTACAACACTTTCTTCTCAGTATAGGAATAGACTGAGTGATCAAGAAGCTATATCCAAATTACTGGATCGCTACAAGCAAAGGCACAGTAAGTTCATCTTCAGGGCTGCTCATGTGACACCTGACTATGACAAGGATGGGAACCGGATCCTAAGATTCATCCTCCAGGAAACCAAGTGCCTTAAGGCAGAGAATCAGAATCCTGATCAGTGTGAAGTCAATGAAGAAGGG	270	N/A	N/A	N/A	N/A	N/A	N/A	N/A	N/A	N/A	N/A	N/A	N/A	Basal cluster in clade I	N/A	I	B
Eastern barred bandicoot	Perameles gunnii	Peramelidae	PeguCath8p	mPergun1.pri_14082024.fas	ptg000313l_1	1080073	1081757	-	1684	P	exon 3 & 4 could not be identified	Not available	N/A	N/A	N/A	N	N	ATGAGGGACCTGGGGAGAGGCCTTCTGCTACTTTGTGTGGCCATGACCATTGCAATCCTTTCTGCTCAGCAAAGGAATAGACTGAGCGATGCTGATGCTACAGCCATATTACTGGATCGCTACAACCAAAGGAATGACAATAGGTACCTTTTCAAAGTTGTGGAACTCACAGCTGACTCTGATCAGGCTGGGAATCGGTTGTTAAGCATCACCATTGAGGAAACCAAGTGCCTAAAGTCAGAGAATCAGAAACCTGACCAGTGTGAAAGCAAAACACTTCCT	282	N/A	N/A	N/A	N/A	N/A	N/A	N/A	N/A	N/A	N/A	N/A	N/A	Basal cluster in clade I	N/A	I	B
Eastern barred bandicoot	Perameles gunnii	Peramelidae	PeguCath9p	mPergun1.pri_14082024.fas	ptg000340l_1	363240	365488	+	2248	P	exon 4 could not be identified	Not available	N/A	N/A	N/A	N	N	ATGAGACTCCAGAAGGTCTGGACCATGCAGGTATCCCTTTTGGTGCTGGGGCTATTCAGCCTGATGATTTCACTTTCCTCTGCCCAGGACCTGAGATACCAAAATTTGGTGAATCAATTTATCAGTGACTACAACAAGAAGGAAGGATCAGAAAATATCTTTCGTCTCTCAACCTTGACTCTGGAGCCTGGTGAAAATAATGATGATCGACCTGTGAGATTCACCATCAAGGAAACTGTATGCCTTAAGACTGAAAATATCAATCCTGATGATTGTGACTTCAAGGAAAATGGGGTGGTGAAAGAATGCACTGGAACCATTGCCCTGGATTCTACTCAGCCCTCTGTTAACATTTTATGTGATAAG	366	N/A	N/A	N/A	N/A	N/A	N/A	N/A	N/A	N/A	N/A	N/A	N/A	Classic cathelicidin	N/A	II	A
Eastern barred bandicoot	Perameles gunnii	Peramelidae	PeguCath10p	mPergun1.pri_14082024.fas	ptg000340l_1	388846	391290	+	2444	P	exon 4 could not be identified	Not available	N/A	N/A	N/A	N	N	ATGAGACTCCAGAAGGTCTGGACCATGCAGGTTTCCCTTTTGGTGCTGGGGCTATTCAGCCTGATGATTTCACTTTCCTCTGCCCAGGACCTGAGATACCAGAATTTGGTGAATCAATTTATCAGTGACTACAACAAGAAGGAAGGATCAGAAAATATCTTTCGTCTCTCAACCTTGACTCTGGAGCCTGGTGAACAGAATAATGATGATCGACCTGTGAGATTCACCATCAAGGAAACTGTATGCCTTAAGACTGAAAATATCAATCCTGATGATTGTGACTTCAAGGAAAATGGGGTGGTGAAAGAATGCACTGGAACCATTGCCCTGGATTCTACTAAGTCCTCTGTTAACGTTTTATGTGATAAG	369	N/A	N/A	N/A	N/A	N/A	N/A	N/A	N/A	N/A	N/A	N/A	N/A	Classic cathelicidin	N/A	II	A
Mahogany glider	Petaurus gracilis	Petauridae	PegaCath1	Not available	N/A	N/A	N/A	N/A	N/A	FL		mPetgra.global.20190525.fasta	Blood transcriptome, available through Australasian Genomes Amazon Web Services open datasets program	TRINITY_DN2796_c0_g1_i1	blood	Y	Y	ATGGAGCACCTCAGGAAGGTCCTACTGTTGGCCAGTGTGGCATCTCTCATCCCCGCACAGGCTTCACCTGCGCCCAGCCTGAGTTATCAGCAGGCCCTTTCCACAGCCATTCATTTCTACAATGAGGTCCACAGAGGAGAGAATGCCTTCCGGCTTCTCCAGATCTCCTCTCTTTCTCCCAATCAGGGTCCCCACGAGCAAACTCTGAAGCGTCTGAACTTTACCTTGAAGGAAACTGTGTGCCCAATGACTGAGGAGCTCCTGCTGGACCAGTGTGACTTTAAAATTGATGGGCTGGTGAAAGAATGTCAAGGCTCGGTATCCAATGAACAGGGCATTGCTGCCATCATCCTCACCTGTGACCCAGTGGCCCCCCAGACCTTTCGCTCCAGAAGAAGC…	516	PQTFRSRRSPLPRRKKGSKKNSYKTGGYSLISLGKPNVHKAPYMESL	N	N	47	5348.2	11.1	25.53	-1.324	Y	10.6383	10.6383	14.8936	NGP-like	Phase I	I	B
Mahogany glider	Petaurus gracilis	Petauridae	PegaCath2	Not available	N/A	N/A	N/A	N/A	N/A	FL		mPetgra.global.20190525.fasta	Blood transcriptome, available through Australasian Genomes Amazon Web Services open datasets program	TRINITY_DN995_c0_g1_i1	blood	Y	Y	ATGGAGAGTACTTGGAGGTTCCTCCTGCTGCTGGGCCTGGCTACAACAGCCATAGCTATACGTAGAAGAACGCTGACCTTCAAGGCTGCTTCAGTCCTGGCTGCAAGGAGGTTTAATCAGAACTTAAATGAAGGAGCAAAGTATCGTGTTCTGGAGTCCAGCCTTTCCACTCCAAACTCAACACTTGTGCTGCCATTGACATTCAGAATAAAGGAAACGGAGTGTTCTTCGACAGACCGGCGAGACCCAGAAACCTGTGCCTTCAAAGAGAACGGACTGGAGAAGGAATGTACAGCAGCGTTCATCAGGCTGTCTCGTTTTGGGCTCCGTTCCGTTGAATGTAACGATGTTGGCAATAACAGTGATCGGGTGGTTCGTTTTAAAAGATCTTCATCCGAT…	495	RFKRSSSDEVIDPKSLPPNIRQIYDQARYDIINGILRNF	N	N	39	4636.25	1.9	17.94	-0.772	Y	12.8205	7.69231	5.12821	NGP ortholog	Phase I	I	B
Mahogany glider	Petaurus gracilis	Petauridae	PegaCath3	Not available	N/A	N/A	N/A	N/A	N/A	P	exon 4 could not be identified	mPetgra.global.20190525.fasta	Blood transcriptome, available through Australasian Genomes Amazon Web Services open datasets program	TRINITY_DN343_c0_g1_i1	blood	N	N	ATGGGGACCCTGGGGAGAAATCTTCTGGTGCTATGTGTGGCCACGACCATTGCAACACTTTCTGTTCAACAAAACAAGAGATTGAGTGACCAAGAAGCTTTATCCCTGTTACTAGATACCTACAACAGAGAATCCAACGATAATTTCATCTATGGGCTCATTCGAGCCAAACCTGCCTCTGACCAGGGTGACAGGCGAATCCTGAGTTTCACCATCCAGGAAACCAAATGCCTTAAGTCAGAGAATCAGAACCCTGACCAATGTGAATTCAAAGAAGGTGGGGTGGTGAGAGACTGCTCAGGAGAGATTTCTGCTGAGCAACAGCCCCCCCTGGTTCTCGTCTCTTGTGACTCTGTGGCTGCACGTCAGGTTCAAGCCCAGGAAGTGTCCGAGGAAACA…	840	N/A	N/A	N/A	N/A	N/A	N/A	N/A	N/A	N/A	N/A	N/A	N/A	Basal cluster in clade I	N/A	I	B
Mahogany glider	Petaurus gracilis	Petauridae	PegaCath4	Not available	N/A	N/A	N/A	N/A	N/A	FL		mPetgra.global.20190525.fasta	Blood transcriptome, available through Australasian Genomes Amazon Web Services open datasets program	TRINITY_DN6390_c0_g1_i2	blood	Y	Y	ATGAGGGGCTCAACTATGCAGGCACCCATATTGGTGCTGGGGCTGCTCAGCCTGATGACTCCCCTTGCTTATGCCCAGGACCAGAGATACCAGGATTTGGTCAATAGATTCATTGAGGAATACAACGTGAAGTCAGGATCAGAAAACCTCTTCCGTCTCTCAATCCTGAATCTGCAGTCTGGGGAAAACAATGATCCTGCTACTCCTCGACCTCTGAGCTTCACTATCAGAGAGACTATGTGCCCCAATACTGAAAATCGCAATCCAGAAGAATGTGACTTCAAGGAAAATGGGCTGGTGAAAGAATGCAATGGAGCCATTGCCCTGGATTCTCCTAGGCCCTCTGATGATATTTCCTGTGATGAGCCTGAAAAGAACAAGAAACGTCGATTTGCCCGT…	492	RGLRKKLKKLGKSIKKRLKNFQIGFSVPFAG	Y	N	31	3544.38	10.9	35.48	-0.577	Y	9.67742	3.22581	25.8065	Classic cathelicidin	Phase I	II	A
Mahogany glider	Petaurus gracilis	Petauridae	PegaCath5	Not available	N/A	N/A	N/A	N/A	N/A	FL		mPetgra.global.20190525.fasta	Blood transcriptome, available through Australasian Genomes Amazon Web Services open datasets program	TRINITY_DN6390_c0_g1_i3	blood	Y	N^	ATGAGGGGCCCAACCATGCAGGTACCTCTACTGGTGCTGGGGCTGCTCAGCCTGATGACTCCCCTTGCTTATGCCCAGGACCAGAGATACCAGGATTTGGTCAATAGATTCATTGAGGAATACAACGTGAAGTCAGGATCAGAAAACCTCTTCCGTCTCTCAATTCTGAACCTGCAATTTGAGGAAAACAATGATCCTGCTACTCCTCGACCTCTGAGCTTCACTATCAGAGAGACTATGTGCCCCAATACTGAAAATCGCAATCCAGAAGAATGTGACTTCAAGGAAAATGGGCTGGTGAAAGAATGCATTGGAGCTATTACCCTGGATTCTCCTAGGACCTCTGATATTTCCTGTGATGGGCTTGAAAAGATCAAGAGACCTGTTATCCCATTTTGG…	429	EKIKRPVIPFWRWLLQRLPG	N/A	N/A	20	2533.1	3.9	25	-0.039	Y	15	15	10	Classic cathelicidin	N/A	II	A
Western ringtail possum	Pseudocheirus peregrinus	Pseudocheiridae	PspeCath1p	Pseudocheirus_peregrinus_occidentalis_HiC.fasta	HiC_scaffold_25992	905	2673	+	1768	P	exon 1 could not be identified due to a short scaffold	Not available	N/A	N/A	N/A	Y	Y	AATAATGATCCAGCTACTCCTCAACCTCTGAGCTTCACCATCAAGGAGACTGTGTGCCTCAATACTGAAAATCGCAATCCAGATGAATGTGACTTCAAGGAAAATGGGGTAGTGAAAGAATGCACTGGAGCCATTGCCCTGGATTCTCCTAAGCCCTCTGATGGTATTTCCTGTGATGAGCCTAAAAAGAACAAGAAACGAGTTTCCCGTGGTTTGAGGAAGAAATTGAAGAAACTGGGTAAAAGCATTAAGAAAAGACTCAAGAACATTAAAATCGGATATTCTATCCCATTTCCAGGTTAG	303	SRGLRKKLKKLGKSIKKRLKNIKIGYSIPFPG	Y	Y	32	3653.54	11.9	37.5	-0.769	Y	9.375	6.25	28.125	Classic cathelicidin	Phase I	II	A
Western ringtail possum	Pseudocheirus peregrinus	Pseudocheiridae	PspeCath2	Pseudocheirus_peregrinus_occidentalis_HiC.fasta	HiC_scaffold_7	74326022	74320334	-	5688	FL		Not available	N/A	N/A	N/A	Y	Y	ATGGAGCACCTCTGGACGGTCCTACTGTTGGCCAGTGTGGCCACTCTCATCCCCACACAGGCTTTACCTGCATCCAGCCTGAGTTATCAGCAGGCCCTTTCCACAGCCATTCATTTCTACAATGAGGTACTCAGAGGAGAGAATGCCTTCCGGCTTCTCCAAATCTACTCTCTTTCTCCCAATCAGGGTCCCCATGAGCAAACTCTGAAGCATCTGAACTTTACCTTGAAGGAAACCGTGTGCCCAATGACTGAGGAGCTCCTGCTGGACCAGTGTGACTTTAAAACTGATGGGCTGGTGAAAGAATGTCAAGGCTCGGTATCCAATGAACAGGGCATTGCTGCCATCATCCTCACCTGTGACCCAGTGGCCCAGCCCTTTCGCTCCAGAAGAAGCCCA…	513	QPFRSRRSPLPGRKKGSKKNGYKPGGYSLIALGKTNIHKAPYMESL	N	NT	46	5115.97	10.1	23.91	-1.065	Y	8.69565	10.8696	15.2174	NGP-like	Phase II	I	B
Western ringtail possum	Pseudocheirus peregrinus	Pseudocheiridae	PspeCath3	Pseudocheirus_peregrinus_occidentalis_HiC.fasta	HiC_scaffold_23356	5154	8036	+	2882	FL		Not available	N/A	N/A	N/A	Y	Y	ATGCAGGGCTCAACCAAACAGGTACCCATATTGGTTCTGGGGCTACTCAGCCTGATGACTGCACTTGCTTATGCCCAGGATCAGATATATCAGGATTTGGTGAATGGATTCATCAAGGAATACAACACAAATTCAGGATCAGAAAACCTCTTTCGTCTCTCAATCTTGAATCTGCAATCTGAGGAAAATAATGATCCAGCTACTCCTCAACCTCTGAGCTTCACCATCAAGGAGACTGTGTGCCCCAATACTGAAAATCGCAATCCAGATGAATGTGACTTCAAGGAAAATGGGGTAGTGAAAGAATGCATTGGAACCATTGCCCTGGATTCTCCCAACCCCTCTGTTGATATTTCCTGTGCTGGGAGTGATGGAATCATCAGAGAGATTGGGGATATA…	477	GSDGIIREIGDIFKSLRNKFKNRIKNTLNNVINKLFP	N	NT	37	4273.98	4.9	21.62	-0.503	Y	8.10811	2.7027	13.5135	Classic cathelicidin	Phase II	II	A
Western ringtail possum	Pseudocheirus peregrinus	Pseudocheiridae	PspeCath4p	Pseudocheirus_peregrinus_occidentalis_HiC.fasta	HiC_scaffold_62361	860	4675	+	3815	P	exon 4 could not be identified due to a short scaffold	Not available	N/A	N/A	N/A	N	N	ATGGGGAGTACTTGGAAGGTCCTACTGCTGCTGGGCCTGGCTACAACAGTCATAGCTTTACCTAGAAGAAGGCTGACTTTCAAGGATGCTTCAGTCCTGGCTGCAAGGAGGTTTAATCGGAACTTAAATGAAGGAGCAAAGTATCGTGTTCTGGAGTCCAGCCTTTCCACTCCAAACTCACCACTGGAGCTGCCATTGACATTCAGAGTGAAGGAAACAGAGTGTGCTTCAACAGAGCGGCGAGATCCAGAGACCTGCGCCTTCAAAGAGAATGGACTGGAGAAGGAATGCAGAGCAAGATTCACCAACCTGTCTCGTGTTGGGCTCAGTTCTGTGGAATGTAAGGATGTTGGCAATAACAATGATCAG	369	N/A	N/A	N/A	N/A	N/A	N/A	N/A	N/A	N/A	N/A	N/A	N/A	NGP ortholog	N/A	I	B
Western ringtail possum	Pseudocheirus peregrinus	Pseudocheiridae	PspeCath5p	Pseudocheirus_peregrinus_occidentalis_HiC.fasta	HiC_scaffold_78367	2723	3890	+	1167	P	exon 3 and 4 could not be identified due to a short scaffold	Not available	N/A	N/A	N/A	N	N	ATGAAGCCCCTCAGGAAGCTGCTGCTGCTGGCCAGTGTGACTGCTCTCCTTCCTGCACCAGTCTGGCCTCAGCCCTCCCTAAGCTATGAGAAGGCCCTCTCTGCAGGCATTTCCTTCTACAACCAGGTACACGGGAAAGAGAATGCATTCCGGGTGTGGCAAGTCCACTCTCCTCCATCTGGTCAGCCTCCCCAAGAGCAAACCAAGAAGCTTCTGAATTTTACCTTGAAGGAAACTGTGTGCCCCACGACTGAGGAGCTCCCCCTGGATCAGTGTGACTTTAAAACAGATGGG	294	N/A	N/A	N/A	N/A	N/A	N/A	N/A	N/A	N/A	N/A	N/A	N/A	NGP-like	N/A	I	B
Western ringtail possum	Pseudocheirus peregrinus	Pseudocheiridae	PspeCath6p	Pseudocheirus_peregrinus_occidentalis_HiC.fasta	HiC_scaffold_7	74374873	74380108	+	5235	P	exon 4 could not be identified	Not available	N/A	N/A	N/A	N	N	ATGGGGACCCTGGGGAGAAGCCTTCTGGTGCTCTGTGTGGCTGTGATCACTGCAACGCTTTCTGCTCAACAAGAAGAGAGATTGAGTGATGAAGAAGCTTTATCCGTGTTACTAGCTACCTACAACAGAGAGTCCAATGATAATTTCATCTATAGGCTCCTTCGAGCCAAACCTGTCTCTGGCCAGGGTGACAGGCGAATCCTGAGTTTCACCATCCAGGAAACCAAGTGCCTTAAGTCAGAGAATCAGAACCCTGGCCAGTGTGAATTCAAAGAAGGCGGGCTGGTGAGAGACTGCTCAGGAGAGATTTCCACTGAGCTACAACCCCCTGTGGTTCTCCTCTCTTGTGACTCTGTGGCTGCACAG	366	N/A	N/A	N/A	N/A	N/A	N/A	N/A	N/A	N/A	N/A	N/A	N/A	Basal cluster in clade I	N/A	I	B
Western ringtail possum	Pseudocheirus peregrinus	Pseudocheiridae	PspeCath7	Pseudocheirus_peregrinus_occidentalis_HiC.fasta	HiC_scaffold_7	75326233	75329515	+	3282	FL		Not available	N/A	N/A	N/A	Y	Y	ATGGAGAGGGGCTGGATCGTGTGGCTGCCACTACTACTGCTACTATTGTTTACCCTGATGACTCCATTTGCTGCTGCCCAGACCCTGAGCTACCAGAATTTGGTGAACCGATTCATCACCAACTACAACAAGAAGTCAATCTCAGGCAATCTCTTCCGACTCCTGGTTCTGAATCTGCAACCTGGGGCAAACAATGATCCTGCTACTCCCCGTCCCCTGCACTTTACCATGATGGAGACTGTCTGCCCCAATACCAAACAACAACATGATCCGGAAGAATGTAAATTTAAGGAGAAAGGGCTGGTGAAACAATGCTCGGGAACCATCTCCTTGGATGCTACTCAGCCCTCTATCAAGATTTCTTGTGGTGGGCCTGGAGAGTTAAGGAGTGCTGGGGTT…	516	LDRIIWSFANLIYKKYRTLKNGYRKLQNIFSGRGGNKE	N	NT	38	4562.29	6.9	23.68	-0.792	Y	10.5263	0	13.1579	Marsupial ortholog in clade II	Phase II	II	A
Southern hairy nosed wombat	Lasiorhinus latifrons	Vombatidae	LalaCath1	Not available	N/A	N/A	N/A	N/A	N/A	FL		mLaslat.global.191007.fasta	Blood transcriptome, available through Australasian Genomes Amazon Web Services open datasets program	TRINITY_DN238537_c55_g1_i1	blood	Y	Y	ATGGAGCACCTCACGAAGGTCCTACTGTTGGCCAGTGTGGCCACTCTCATCCCCACACAGGCTTTCCCTCTGTCC~~~AGCCTGAGCTATGAGCAGGCCCTTTCTGCAGCCATTCATTTCTACAATGAGGTACACAGAGGGGAGAATGCCTTCCGGCTTCTCCAAACCTACTCTACTTCATCCAATAAGGACCCCGAAGAACAAATTCTGAAGCGCGTGAACTTTACCTTGAAGGAAACCGTGTGCCCAATGACTGAGGAGCTCGTGCTGTACCAGTGTGACTTCAAAACTGATGGGCTGGTGAAAGAATGTCAAGGCTCAGTATCCAACGAACAGGGCATTGCTGCCATCATCCTCACCTGTGACCCAGTGGACCCAAAGCCCTCTCGCTCCAGAAGA…	519	LLSWRRKGSKRNDHRPGKYTMIAAVKPKRHKGSYILSA	N	NT	38	4408.19	10.4	28.94	-1.032	Y	13.1579	5.26316	15.7895	NGP-like	Phase II	I	B
Southern hairy nosed wombat	Lasiorhinus latifrons	Vombatidae	LalaCath2p	Not available	N/A	N/A	N/A	N/A	N/A	P	exon 4 missing due to fragmented transcript	mLaslat.global.191007.fasta	Blood transcriptome, available through Australasian Genomes Amazon Web Services open datasets program	TRINITY_DN32638_c0_g1_i1	blood	N	N	ATGGAGCACCTCACGAAGGTCCTACTGTTGGCCAGTGTGGCCACTCTCAACCCCACACAGGCTTTCCCTCTGTCCAGCCTGAGCTATGAGCAGGCCCTTTCTGCAGCCATTCATTTCTACAAAGAGGTACACAGAGGGGAGAATGCCTTCCGGCTTCTCCAAACCTACTCTACTTCATCCAATAAGGACCAAGAAGAACAAATTCTGAAGCGCGTGAAATTTAACTTGAAGAAAAAAGTGATC	243	N/A	N/A	N/A	N/A	N/A	N/A	N/A	N/A	N/A	N/A	N/A	N/A	NGP-like	N/A	I	B
Southern hairy nosed wombat	Lasiorhinus latifrons	Vombatidae	LalaCath3	Not available	N/A	N/A	N/A	N/A	N/A	FL		mLaslat.global.191007.fasta	Blood transcriptome, available through Australasian Genomes Amazon Web Services open datasets program	TRINITY_DN14170_c0_g1_i4	blood	Y	Y	ATGAGGCTGCAGAGGGGCTGGACCATGCAGGTAACCCTGTTGGTGCTGGGGCTGCTCGGCCTGATGACTCCACTTGCCTATGCCCAGGACCAGAGGTACCAGGATTGGGTGAATGAATTCATTCAAGAATACAACGCGAAGTCAGGATCAGAAAACCTGTTTCGTCTCTCAATCCTGAATCTGCAATCTGGGGAAAACAATGATCCTGCTGCTCCTCGACTTCTGAGCTTCACCATGAGAGAGACCGTGTGCCCCAATACTGAAAATCCCAATCCAGATGAATGTGACTTCAAGGAAAACGGGCTGGTGAAAGAATGCATTGGAGCCATTGCCCCGGATTCTCCTAAGCCCTCTGCTGATATTTCCTGTGATGGGCCTGAGAAGATCAAGAGACATGAA…	480	KIKRHEKKGWMKLGQGLNKILKHFNIDFCLNC	Y	N	32	3841.65	6.3	25	-0.628	Y	3.125	0	21.875	Classic cathelicidin	Phase I	II	A
Southern hairy nosed wombat	Lasiorhinus latifrons	Vombatidae	LalaCath4	Not available	N/A	N/A	N/A	N/A	N/A	FL		mLaslat.global.191007.fasta	Blood transcriptome, available through Australasian Genomes Amazon Web Services open datasets program	TRINITY_DN109_c6_g1_i1	blood	Y	Y	TAGCACTTCACAAAGCTGCTGCTGTTGGCCGGTGCCGCCGCTGTCCTTCCACCACGAGTTTTGCCTCAGCACTCCCTAAGCTATGAGAAGGCCCTGTCTGCAGTCATTCACTTCTACAACCAGGTACCTGGGAGAGAGAATGCGTTCCGGGTATTGCAAGTCTGTTCTCCTCCATCCATTCAGCCTCTCCAAGAGCAAACCCAGAAGCTTCTGAGTTTTACCTTGAAGGAAACTGTGTGCCCAGTGACTGAGGAGCTCCCACTGGACCAGTGTGACTTTAAAACAGATGGGCTGGTGAAAGAATGTCAAGGCTCAGTATCTAATGAACAGGACATAGCTGCCATCATCCTAACCTGTGACCCAGTGCCCCCGGAGCCGCTTCGCTTCAAAAGAATACGT…	486	PPEPLRFKRIRCPPRICNVHNLLRSLHSTMWKGKLISLS	N	NT	39	4595.55	7.3	20.51	-0.362	Y	12.8205	12.8205	7.69231	NGP-like	Phase II	I	B
Southern hairy nosed wombat	Lasiorhinus latifrons	Vombatidae	LalaCath5	Not available	N/A	N/A	N/A	N/A	N/A	FL		mLaslat.global.191007.fasta	Blood transcriptome, available through Australasian Genomes Amazon Web Services open datasets program	TRINITY_DN361_c0_g3_i1	blood	Y	Y	ATGGTGAGTACTTGGAGGGTCCTGCTGCTGCTGGGCCTGGCTACAGCAGTCATAGCTTTACCTAGAAGAAGGCTGACCTACAAGGATGCTTCAGTCCTGGCTGCAAGGAGGTTTAACAAGAATTTAAATGAAGGAGCAAAGTATCGCGTTCTAGTGTCCAGTCTTCCAACTCCAGACTCACTTCTGGAGCTGCCACTGACATTCAGAATAAAGGAAACGGAGTGTCCTTCATCAGGGCAGCAGAACCCAGAAACCTGTGCCTTCAAAGAGAATGGATTGGAGAAGAACTGTACAGCGAAGTTCACCAGGCTGACTCCTTTAGGGCTGAGTTCCGTCGAATGCCAGGATGTCGGCAATAACAACAATTTGGAAAGTTCACGTTAA	384	GNNNNLESSR	N	NT	10	1104.1	-0.1	10	-2.02	N/A+	10	0	0	NGP ortholog	Phase II	I	B
Common wombat	Vombatus ursinus	Vombatidae	VourCath1	vu-2k.fasta	HiC_scaffold_1	81872140	81874833	+	2693	FL		Not available	N/A	N/A	N/A	Y	N*	ATGGAGCACTTCACAAAGCTGCTGCTGTTGGCCGGTGCCACCGCTGTCCTTCCACCACGAGTTTTGCCTCAGCCCTCCCTAAGCTATGAGAAGGCCCTTTCTGCAGTCATTCACTTCTACAACCAGGTACCTGGGAGAGAGAATGCGTTCCGGGTATTGCAAGTCCGTTCTCCTCCATCCATTCAGCAAACCCAGAAGCTTCTGAGTTTTACCTTGAAGGAAACTGTGTGCCCAGTGACTGAGGAGCTCCCACTGGACCAGTGTGACTTTAAAACAGATGGGCTGGTGAAAGAATGTCAAGGCTCAGTATCTAATGAACAGGACATAGCTGCCATCATCCTAACCTGTGACCCACCGGAGCCGCTTCGCTTCAAAAGAATACGTTGCCCACCGAGGATA…	471	PPEPLRFKRIRCPPRICNVHNLLRSLHSTMWKGKLISLS	N/A	N/A	39	4595.55	7.3	20.51	-0.362	Y	12.8205	12.8205	7.69231	NGP-like	N/A	I	B
Common wombat	Vombatus ursinus	Vombatidae	VourCath2p	vu-2k.fasta	HiC_scaffold_1	81888222	81883203	-	5019	P	exon 4 could not be identified	Not available	N/A	N/A	N/A	N	N	ATGGAGCACCTCAGGAAGGTCCTACTGTTGGCCAGTGTGGCCACTCTCATCCCCACACAGGCTTTCCCTCTGTCCAGCCTGAGCTATGAGCAGGCCCTTTCTGCAGCCATTCGTTTCTACAATGAGGTACACAGAGGGGAGAATGCCTTCCGGCTTCTCCAAACCTACTCTACTTCATCCAATAAGGACCCCCAAGAACAAATTCTGAAGCGCGTGAACTTTACCTTGAAGGAAACCGTGTGCCCAATGACTGAGGAGCTCGTGCTGTACCAGTGTGACTTCAAAACTGATGGGCTGGTGAAAGAATGTCAAGGCTCAGTATCCAACGAACAGGGCATTGCTGCCATCATCCTCACCTGTGACCCA	366	N/A	N/A	N/A	N/A	N/A	N/A	N/A	N/A	N/A	N/A	N/A	N/A	NGP-like	N/A	I	B
Common wombat	Vombatus ursinus	Vombatidae	VourCath3	vu-2k.fasta	HiC_scaffold_1	81934892	81930305	-	4587	FL		Not available	N/A	N/A	N/A	Y	Y	ATGGTGAGTACTTGGAGGGTCCTGCTGCTGCTGGGCCTGGCTACAGCAGTCACAGCTTTACCTAGAAGAAGGCTGACCTACAAGGATGCTTCAGTCCTGGCTGCAAGGAGGTTTAACAAGAACTTAAATGAAGGAGCAAAGTATCGCGTTCTGGTGTCCAGTCTTCCAACTCCAGTGAGTACACAGGGGCTGCCACTGACATTCAGAATAAAGGAAACGGAGTGTCCTTCATCAGGGCAGCAGAACCCAGAAACCTGTGCCTTCAAAGAGAATGGATTGGAGAAGAACTGTACAGCGAAGTTCACCAGGCTGACTCCTTTAGTGCTGAGTTCCGTCGAATGCCAGGATAAAGTTCACGTTAAAAGATCTTCATCCAATGGAATCATTGACACCAGATCC…	474	HVKRSSSNGIIDTRSLPPKIRQIYDQARYNTILGILRNF	N	NT	39	4542.21	5.2	17.94	-0.564	Y	12.8205	5.12821	5.12821	NGP ortholog	Phase II	I	B
Common wombat	Vombatus ursinus	Vombatidae	VourCath4p	vu-2k.fasta	HiC_scaffold_1	81957604	81962850	+	5246	P	exon 4 could not be identified	Not available	N/A	N/A	N/A	N	N	ATGGGGAGTCTAGGGAGAAGCTTTCTGGTGCTATGTGTGGCCATTACCATTGCAACACTTTCTGCTCAGCAAAGGGAGAGACTGAGTGACCAAGAAGCTATATCCCTGTTACTGGCTACCTACAACAGAGAGTCCAATGATGATTTCATCTATGGGCTCCTTCAAGCCAAATCTGTCTCTGACCAGGCTGAGAAACGGATCCTGAGTTTTACCATCCAGGAAACTAAGTGCCTTAAGTCAGAGAATCTGAACCCTGACCAGTGTGAATTCAAAGAAGGTGGGCTGGTGAGAGACTGCTCAGGAGAAATTTCCTCTGAGCAACGTCCCCCGGTGGTTCTAGTCTCTTGTGACCTGTCTGCACAGGTA	366	N/A	N/A	N/A	N/A	N/A	N/A	N/A	N/A	N/A	N/A	N/A	N/A	Basal cluster in clade I	N/A	I	B
Common wombat	Vombatus ursinus	Vombatidae	VourCath5p	vu-2k.fasta	HiC_scaffold_1	83027295	83025129	-	2166	P	exon 4 could not be identified	Not available	N/A	N/A	N/A	N	N	ATGAGGCTGCAGAGGGGCTGGACCATGCAGGTAACCCTGTTGGTGCTGGGGCTGCTCGGCCTGATGACTCCACTTGCCTGTGCCCAGGACCAGTGGTACCAGGATTGGGTGAATGAATTCATTCAGCAATACAACGCGAAGTCAGGATCAGAAAACCTGTTTCGTCTCTCAATCCTGAATCTGCAGCCTGGGGAAAACAATGATCCTGCTGCTCCTCGACTTCTGAGCTTCACCATGAGAGAGACCGTGTGCCCCAATACTGAAAATCCCAATCCAGATGAATGTGACTTCAAGGAAAACGGGCTGGTGAAAGAATGCATTGGAGCCATTGCCCTGGATTCTCCTAAGCCCTCTGCTGATATTTCCTGTGATGGG	375	N/A	N/A	N/A	N/A	N/A	N/A	N/A	N/A	N/A	N/A	N/A	N/A	Classic cathelicidin	N/A	II	A
Common wombat	Vombatus ursinus	Vombatidae	VourCath6	vu-2k.fasta	HiC_scaffold_1	83080309	83083133	+	2824	FL		Not available	N/A	N/A	N/A	Y	Y	ATGGAGAGGAGCTGGATCATGCGGCTGTCACCACTACTGCTCCTGTTGCTTGGCCTGGTGCCTCCATTTGCCGCTGCCCAGACCCAGAGCTACCTGAATTTGGTGAACCGATTCATCACCAACTACAGCAAGAATTCGATGTCAGGCAACCTCTTCCGACTTCTGGCTCTGAATCTACAGCCTAACAATGATCCTGCCACTCCCCAACCCCTGAACTTTACCATGATGGAGACCGTCTGCCCCAATACCAAGCAACATAACCTGGATAAATGCAGATTTAAGAAGAACGGGCTGGTGAAACATTGCTCCGGAACCATCTCCTTGGACGTTACTCGGCCCTCTGTCAATATTTCTTGTAGTGGGCCTGAAGATATGAAGAGTGGTGGTTTTTTGCATCGA…	507	NFIYKKYRILLDKYRKLQDTFSGSGDKKE	N	NT	29	3555.08	3.9	27.58	-1.186	Hydrophilic	6.89655	0	20.6897	Marsupial ortholog in clade II	Phase II	II	A
Common wombat	Vombatus ursinus	Vombatidae	VourCath7	vu-2k.fasta	HiC_scaffold_19329	2382	248	-	2134	P	exon 3 and 4 could not be identified due to a short scaffold	Not available	N/A	N/A	N/A	N	N	ATGAGGCTGCAGAGGGGCTGGACCATGCGGGTACCCCTGTTGGTGCTGGGGCTGCTCAGCCTGAAGAATCCACTTGCCTGTGCCCAGGACCAGAGGTACCAGGATTTGGTGAATGAATTCATTCAGGAATACAACGTGAAGTCAGGATCAGAAAACCTCTTTCGTCTCTCAATCCTGAATCTGCAGTCTGGGGAACAGAACAAGGATCCTGCTGTTTCTCGACTTCTGAGCTTCACCATGAGAGAGACCGTGTGCCCCAATACTGAAAATCCCAATCCAGATGAATGTGACTTCAAGGAAAACGGG	306	N/A	N/A	N/A	N/A	N/A	N/A	N/A	N/A	N/A	N/A	N/A	N/A	Classic cathelicidin	N/A	II	A
Common wombat	Vombatus ursinus	Vombatidae	VourCath8	vu-2k.fasta	HiC_scaffold_31548	81	1954	+	1873	P	exon 3 and 4 could not be identified	Not available	N/A	N/A	N/A	N	N	ATGAGGCTGCAGAGGGGCTGGACCATGCAGGTAACCCTGTTGGTGCTGGGGCTGCTCAGCCTGATGACTCCACTTGCCTATGCCCAGGACCAGAGGTACCAGGATTGGGTGAATGAATTCATTCAGGAATACAACGCAAAGTCAGGATCAGAAAACCTGTTTCGTCTCTCAATCCTGAATCTGCAGTCTGGGGAAAACAATGATCCTGCTGCTCCTCGACTTCTGAGCTTCACCATGAGAGAGACCGTGTGCCCCAATACTGAAAATCCCAAT	273	N/A	N/A	N/A	N/A	N/A	N/A	N/A	N/A	N/A	N/A	N/A	N/A	Classic cathelicidin	N/A	II	A
Common wombat	Vombatus ursinus	Vombatidae	VourCath9	vu-2k.fasta	HiC_scaffold_2707	10626	12521	+	1895	P	exon 3 and 4 could not be identified	Not available	N/A	N/A	N/A	N	N	ATGCAGGTACCCCTATTGGTACTGGGGCTGCTCAGCCTGAAGAATCCATTTGCCTATGCCCAGGACCAGAGGTACCAGGATTTGGTGAATGAATTCATTCAGGAATACAACACAAAGTCAGGATCAGAAAACCTGTTTTGTCTCTCAATCCTGAATCTGCAGTCTGGGGAAAACAATGATTCTGCTGTTTCTCGACTTCTGAGCTTCACCATGAGAGAGACCATATGCCCCAATACTGAAAATCCCAATCCAGATGAATGTGACTTCAAGGAAAACGGG	279	N/A	N/A	N/A	N/A	N/A	N/A	N/A	N/A	N/A	N/A	N/A	N/A	Classic cathelicidin	N/A	II	A
Brushtail bettong	Bettongia penicillata ogilbyi	Potoridae	BepeCath1	mBetpen1.pri.20210916.fasta	betpen_scaffold119	12149612	12196618	+	47006	FL		mBetpen1.global.20210916.fasta	Global transcriptome of blood, pouch skin, tongue and heart, available https://awgg-lab.github.io/australasiangenomes/species/Bettongia_penicillata_ogilbyi.html	G3403_G3403.5::betpen_scaffold119:12149619-12196987(+)|m.8973	Blood	Y	N^	ATGGGCACCCTGGGCCGTAGCCTGCTGGTGCTGTGCGTGGCGatgACCATTGCGACCCTGAGCGCGCATCGTACCAAACGTCTGAGCGATCAGGAAGCGCTGAGCCTGCTGCTGGCGACCTATAACCGTGAAAGCAACGATAACTTTATTTATCGTCTGCTGCAGGCGAAACCGTTTAGCGATCAGGGCGATCGTCAGATTCTGAGCTTTACCATTCAGGAAACCAAATGCCTGAAAAGCGAAAACCAGAACCCGGATCAGTGCGAATTTAAAGAAGGCGGCCTGGTGCGTGATTGCAGCGGCCAGATTAGCAGCGAACAGCATCCGCCGGCGGTGCTGGTGAGCTGCGATAGCAGCATTAGCGCGGTGGTGGCGGTGGTGGAAGTGGTGGTGGGCGTG…	501	EVVAVVAVVPVAPVALEVLVVNAVEDEGGDNVR	N/A	N/A	33	3327.81	-5.1	3.03	1.052	Y	3.0303	6.06061	0	Basal cluster in clade I	N/A	I	B
Brushtail bettong	Bettongia penicillata ogilbyi	Potoridae	BepeCath2	mBetpen1.pri.20210916.fasta	betpen_scaffold119	12073484	12068708	-	4776	FL		mBetpen1.global.20210916.fasta	Global transcriptome of blood, pouch skin, tongue and heart, available https://awgg-lab.github.io/australasiangenomes/species/Bettongia_penicillata_ogilbyi.html	G3399_G3399.1::betpen_scaffold119:12068033-12073495(-)|m.8967	Blood, pouch skin, tongue and heart	Y	Y	ATGGAACATCTGCGTAAAGTGCTGCTGCTGGCGAGCGTGGCGATTCTGATTAGCACCCAGGCGCTGCCGCAGAGCAGCCTGAGCTATCAGCAGGCGCTGAGCACCGCGATTCATTTTTATAACGAAGTGCATCGTGAAGAAAACGCGTTTCGTCTGCTGCAGATTTATAGCCCGAGCCCGAACCAGGGCCCGCATGAACAGACCCTGAAACGTCTGAAATTTACCCTGAAAGAAACCGTGTGCCCGatgACCGAAGAACTGCTGCTGGATCAGTGCGATTTTAAAACCGAAGGCCTGatgAAAGAATGCCAGGGCAGCATTAGCAACGAACAGGGCATTGCGGCGATTATTCTGACCTGCGATCCGGTGACCCCGGGCAGCTTTCGTAGCAAACGTAGC…	522	TPGSFRSKRSPLPGRKKSSRRNSYRTGGYSVISLGKPSRNKAPNRKPVWV	N	N	50	5600.43	13.9	28	-1.286	Y	16	12	12	NGP-like	Phase I	I	B
Brushtail bettong	Bettongia penicillata ogilbyi	Potoridae	BepeCath3	mBetpen1.pri.20210916.fasta	betpen_scaffold119	13399968	13403310	+	3342	FL		mBetpen1.global.20210916.fasta	Global transcriptome of blood, pouch skin, tongue and heart, available https://awgg-lab.github.io/australasiangenomes/species/Bettongia_penicillata_ogilbyi.html	G3435_G3435.1::betpen_scaffold119:13399890-13403460(+)|m.9140	Blood	Y	N^	ATGCGTGGCAGCACCatgCAGGTGCCGCTGCTGGTGCTGGGCCTGCTGAGCCTGatgACCCCGCTGGCGTGCGCGCAGGATGAACGTTATCAGGATGTGGTGAACCGTTTTATTCAGCAGTATAACAAAAACAGCGGCAGCCAGAACCTGTTTCGTCTGCTGAACCTGAACCTGCCGAGCGGCGAAAACAACGATCCGGCGGCGCCGCAGCTGGTGACCTTTACCATTCGTGAAACCGTGTGCCTGAAAACCGAAAACCATGATCCGGATAAATGCGATTTTAAAGAAAACGGCCTGGAAAAAACCTGCatgGGCGATATTGATCTGAACAGCAGCAACCCGAGCGATAGCATTAGCTGCGCGGATCCGGAAAAAATTAAACGTATTTGGCGTTGGATT…	429	DPEKIKRIWRWIIPTFPIFRG	N/A	N/A	21	2669.21	2.9	23.8	-0.3769	Y	14.2857	14.2857	9.52381	Classic cathelicidin	N/A	II	A
Brushtail bettong	Bettongia penicillata ogilbyi	Potoridae	BepeCath4	mBetpen1.pri.20210916.fasta	betpen_scaffold119	13576584	13579318	+	2734	FL		mBetpen1.global.20210916.fasta	Global transcriptome of blood, pouch skin, tongue and heart, available https://awgg-lab.github.io/australasiangenomes/species/Bettongia_penicillata_ogilbyi.html	Not identified	N/A	Y	Y	ATGGCGAGGGGCTGGATCATGTGGCTGCCACCACTACAGCTACTGTTCCTTAGTCTGATGGCTCCATTAGTTGCTAACCAGATCCTGAACTACCAGAGTTTGGTGAACAGATTCATCACCAACTACAACAAGAAGTTACTCTCAGGCAACCTCTTCCGACTCCTGGTTCTGAATCTGCAGCCTGAGAACAATGATCCTGCTACTCCCCGTCCCCTGACCTTTACCATGATGGAGACTGTCTGCCCCATTACCAAACCACACCGCAATCTGGATGAATGTAATTTTAAGCAGAATGGGCTGGTGAAACAATGCTCCGGAACCATCTCCTTGGATGCTACTCAGCCCTCTCTCAATATTTCTTGTGATGGGAGTAATGGTTTCTTACGTCGAATTGCTTGG…	498	WGFTNLIYQKYKLLRNVFRKLRNTSSGGRDNKK	Y	NT	33	4002.63	7.9	27.27	-1.112	Y	12.1212	0	15.1515	Marsupial ortholog in clade II	Phase II	II	A
Brushtail bettong	Bettongia penicillata ogilbyi	Potoridae	BepeCath5	mBetpen1.pri.20210916.fasta	betpen_scaffold119	13551882	13555213	+	3331	FL		mBetpen1.global.20210916.fasta	Global transcriptome of blood, pouch skin, tongue and heart, available https://awgg-lab.github.io/australasiangenomes/species/Bettongia_penicillata_ogilbyi.html	G3447_G3447.6::betpen_scaffold119:13551927-13554436(+)|m.9155	Blood	Y	Y	ATGCGTGGCAGCGCGatgCAGGTGCCGCTGCTGGTGCTGGGCCTGCTGAGCCTGatgACCCCGCTGGCGTGCGCGCAGGATGAACGTTATCAGGATGTGGTGAACCGTTTTATTCAGCAGTATAACAAAAACAGCGGCAGCCAGAACCTGTTTCGTCTGAGCAGCCTGAACCTGCAGCCGGGCGAAAACAACGATCCGGCGGCGCCGCGTCCGCTGACCTTTACCATTCGTGAAACCGTGTGCAGCAAAACCGAAAACTATAACCCGGATGGCTGCGATTTTAAAGAAAACGGCCTGGTGAAAGAATGCATTGGCGTGGTGAAACTGGATAGCCCGAACCCGAGCGAAAGCATTAGCTGCGATGGCGTGCCGGAAAAAAAACGTTTTGGCTTTCTGAAC…	492	GEKVKTRFITAIEKLIDTFLP	N	N	21	2419.88	0.9	19.04	0.09	Y	4.7619	4.7619	14.2857	Classic cathelicidin	Phase I	II	A
Brushtail bettong	Bettongia penicillata ogilbyi	Potoridae	BepeCath6	mBetpen1.pri.20210916.fasta	betpen_scaffold119	11944672	11947293	+	2621	FL		mBetpen1.global.20210916.fasta	Global transcriptome of blood, pouch skin, tongue and heart, available https://awgg-lab.github.io/australasiangenomes/species/Bettongia_penicillata_ogilbyi.html	G3385_G3385.4::betpen_scaffold119:11944670-11946707(+)|m.8959	Blood	Y	Y	ATGGAACATCTGCGTAAACTGGTGCTGCTGCCGGTGGTGCTGGCGGTGCTGCCGACCCAGGTGCTGCCGCAGCCGAGCCCGAACTATGAAAAAGCGCTGAGCGCGGGCATTTATTTTTATAACCAGGTGCATGGCCGTGAAAACGCGTTTCGTGTGTGGCAGGTGCATAGCCCGCCGCCGGGCCAGCCGCCGCAGGAACAGACCCAGAAACTGCTGCGTTTTACCCTGCGTGAAACCGTGTGCCCGGTGACCGAAGAACTGCTGCTGGATCAGTGCGATTTTAAAACCGATGGCCTGGCGAAAGAATGCCAGTGCAGCGCGAGCAGCGAACAGGGCATTGCGGCGATTATTCTGACCTGCGATAGCGTGGCGCTGCAGCCGCTGCGTTTTAAACGTCGT…	477	LQPLRFKRRRCLKKRTCNPYQRYGFINSRVAKVK	N	N	34	4225.09	11.8	35.29	-1.056	Hydrophilic	20.5882	5.88235	14.7059	NGP-like	Phase I	I	B
Brushtail bettong	Bettongia penicillata ogilbyi	Potoridae	BepeCath7	mBetpen1.pri.20210916.fasta	betpen_scaffold119	13538501	13541595	+	3094	FL		mBetpen1.global.20210916.fasta	Global transcriptome of blood, pouch skin, tongue and heart, available https://awgg-lab.github.io/australasiangenomes/species/Bettongia_penicillata_ogilbyi.html	G3436_G3436.8::betpen_scaffold119:13451492-13454635(-)|m.9148	Blood and pouch skin	Y	Y	ATGCGTGGCAGCATTatgCAGGTGGCGCTGCTGGTGCTGGGCCTGCTGAGCCTGatgACCCCGCTGGCGTGCGCGCAGGATGAACGTTATCAGGATGTGGTGAACCGTTTTATTCAGGAATATAACACCAAAAGCGAAAGCGAAAGCCTGTTTCGTCTGAGCGCGCTGAACCTGCCGCAGGAAGAAAACAACGATCCGGCGGCGCCGCGTCTGCTGAAATTTACCATTCGTGAAACCGTGTGCCCGAAAACCGAAAACCATGATCCGGATAAATGCGGCTTTAAAGAAAACGGCCTGGAAGAAGAATGCATTGGCACCGATGATCTGGATAGCCCGAACCCGAGCGTGGATATTAGCTGCGATGGCCCGGCGAAAGTGAAACGTGGCCTGTGGGATAGC…	501	KVKRGLWDSVKKKVSKFRNSIRRRVTSFKIGAADIRKGYSVA	Y	N	42	4837.73	11.9	33.33	-0.655	Y	14.2857	0	19.0476	Classic cathelicidin	Phase I	II	A
Brushtail bettong	Bettongia penicillata ogilbyi	Potoridae	BepeCath8	mBetpen1.pri.20210916.fasta	betpen_scaffold119	12128468	12123323	-	5145	FL		mBetpen1.global.20210916.fasta	Global transcriptome of blood, pouch skin, tongue and heart, available https://awgg-lab.github.io/australasiangenomes/species/Bettongia_penicillata_ogilbyi.html	G3401_G3401.1::betpen_scaffold119:12123255-12128518(-)|m.8968	Blood	Y	Y	ATGGAAAGCACCTGGAAAGTGCTGCTGCTGCTGGGCCTGGCGACCGCGGTGATTGGCGCGCCGCGTCGTAGCCTGACCTTTAAAGGCGCGAGCGTGCTGGCGGCGAAACGTTTTAACCAGAACCTGAACGAAGGCGCGAAATATCGTGTGCTGGAAAGCAGCCTGAGCACCCCGGTGAGCATTCAGTGGGATAGCCTGACCTTTCGTATTAAAGAAACCGAATGCCCGACCAGCGAACAGCGTGATCCGGAAACCTGCGCGTTTAAAGAAAACGGCGTGGAAAAAGAATGCACCGCGCGTTTTACCAAACTGAGCCCGTTTGGCCTGCGTAGCGTGGAATGCGAAGATGTGGGCAGCAACAGCAGCCCGACCACCCGTTTTAAACGTGATGTGCTGAGC…	492	RQIYDQAKYDILTGILRNF	N	N	19	2327.66	0.9	15.78	-0.442	Y	10.5263	0	5.26316	NGP ortholog	Phase I	I	B
Predicted ancestral peptide	N/A	N/A	MAP1	N/A	N/A	N/A	N/A	N/A	N/A	FL		N/A	N/A	N/A	N/A	Y	Y	MESTWKVLLLLGLATAVIARPRRTLTFKDASVLAARKFNQNLNEGAKYRVVESSLSTPDSPLVLPLTFRIKETECPSSERQDPETCAFRENGLEKECTANFTKLSRFGLRSVECNDIGNNNNQNSVRFKRSLSDGVIDTSSLPPRIRDIYLQAKYDIISRILRN	N/A	RFKRSLSDGVIDTSSLPPRIRDIYLQAKYDIISRILRN	N	N	38	4477.19	3.9	21.05	-0.413	Y	15.7895	5.26316	5.26316	N/A	Phase I	I	N/A
Predicted ancestral peptide	N/A	N/A	MAP2	N/A	N/A	N/A	N/A	N/A	N/A	FL		N/A	N/A	N/A	N/A	Y	Y	MASFRILLPLLLLGLIEIKAAEIRGLSYQDALKVAMSHFNRKCEEKNSYWITATEPQLKWDRKSKEPHHLGFTVQETECLKGETRTPSKCTFKKDGKVKYCQATVQFICHGETDVWVHCSPVPSNQMVKRTKRGKKGIPKFLKKFLKSVIKEAISKGIPKGIQAVNKLIKEKKEGQKHKP	N/A	KKFLKSVIKEAISKGIPKGIQAVNKLIKEKKEGQKHKP	N	NT	38	4270.16	9.1	31.57	-0.845	Y	0	5.26316	31.5789	N/A	Phase II	I	N/A
Predicted ancestral peptide	N/A	N/A	MAP3	N/A	N/A	N/A	N/A	N/A	N/A	FL		N/A	N/A	N/A	N/A	Y	Y	MEHLRKILLLASVATLIPTQALPQSSLSYQKALSTAIHFYNQIHGRENAFWLLQTHPPSPNQDPEEQTPKLLSFTLKETVCPVTEELLLDQCDFKSDGLVKECQGSVSNEQDIAAIILTCDPVAPVPSRSRRTPLPKRKKGSKKRRFRPGGYTLIALGKPRVQKAPYMEAL	N/A	PKRKKGSKKRRFRPGGYTLIALGKPRVQKAPYMEAL	N	N	36	4128	10.9	33.33	-1.075	Y	13.8889	11.1111	19.4444	N/A	Phase I	I	N/A
Predicted ancestral peptide	N/A	N/A	MAP4	N/A	N/A	N/A	N/A	N/A	N/A	FL		N/A	N/A	N/A	N/A	Y	Y	MGTLGRSLLVLCVAITIATLSAHPKKRLSDQEALSLLLAKYNRESNDNFLYGLLEAKPPSDQGERRILSFTIQETKCLKSENQNPDQCEFKEGGLVRDCSGQISSEQRPPLFLVSCDSVGLLTAQQGQAQEVSDGDSAVRSRPGLRGPRRGRRDVEEEVLDIFAARQRRLPFLGDPRRFPRPRGRPQPDPRQGRPN	N/A	RQRRLPFLGDPRRFPRPRGRPQPDPRQGRPN	N	N	31	3777.32	7.9	32.25	-2.155	Y	32.2581	25.8065	0	N/A	Phase I	I	N/A
Predicted ancestral peptide	N/A	N/A	MAP5	N/A	N/A	N/A	N/A	N/A	N/A	FL		N/A	N/A	N/A	N/A	Y	Y	GMWTTWKLLLLAAVATLAPAQGLSYEEALVLAITEYNKESDADNLFWLLELKPPPEGRRNPPNPIPVNFTIQETVCPKVENRPPDQCDFKEGGLVRECSGTILPDQEGPVVWLTCDPPPGKRRGKLIKKGGKGVKRLLPKNGIIILPPG	N/A	PGKRRGKLIKKGGKGVKRLLPKNGIIILPPG	N	N	31	3290.14	9.9	32.25	-0.519	Y	9.67742	12.9032	22.5806	N/A	Phase I	II	N/A
Predicted ancestral peptide	N/A	N/A	MAP6	N/A	N/A	N/A	N/A	N/A	N/A	FL		N/A	N/A	N/A	N/A	Y	Y	MERGWIMWLLLLLLLLLGLMTPLAPAQTLSYQDLVNRFITNYNKKSLSGNLFRLLVLNLQPGANNDPATPRPLNFTIMETVCPKTKQRNLDECDFKENGLVKECFGTISLDATQPSINISCDGPEELKSGGFLYRIIRSFANLIYQKYRILLEKYRKLRDIFSG	N/A	NLIYQKYRILLEKYRKLRDIFSG	Y	N	23	2930.49	3.9	26.08	-0.557	Y	13.0435	0	13.0435	N/A	Phase I	II	N/A
Predicted ancestral peptide	N/A	N/A	MAP7	N/A	N/A	N/A	N/A	N/A	N/A	FL		N/A	N/A	N/A	N/A	Y	Y	MRIQRGWTMQVSLLVLGLLSLMTPLASAQDLRYQDLVNRFINDYNRKEGSENLFRLSILNLEPGENNDPATRRPLSFTIKETVCPKTENKNPDDCDFKENGVVKECIGVIILDSTQPSVDVSCDGPEKIKRLRIFEKFKNLLKKAGDKIKNTLKNAINGLLSPIGR	N/A	KRLRIFEKFKNLLKKAGDKIKNTLKNAINGLLSPIGR	Y	N	37	4237.15	8.9	29.72	-0.541	Y	8.10811	2.7027	21.6216	N/A	Phase I	II	N/A
Predicted ancestral peptide	N/A	N/A	MAP8	N/A	N/A	N/A	N/A	N/A	N/A	FL		N/A	N/A	N/A	N/A	Y	Y	QRGWTMQVPLLVLGLLSLMTPLASAQDLRYQDLVNRFINDYNRKSGSENLFRLSILNLPPGENNDPATPRPLSFTIKETVCPKTENRNPDECDFKENGVVKECIGVIALDSTQPSVDISCDGPEKIKRGRIFRKFKKLLKKLGDKIKNTLKNARNGFLGPIGR	N/A	KRGRIFRKFKKLLKKLGDKIKNTLKNARNGFLGPIGR	Y	Y	37	4311.28	12.9	37.83	-0.897	Y	13.5135	2.7027	24.3243	N/A	Phase I	II	N/A
Predicted ancestral peptide	N/A	N/A	MAP9	N/A	N/A	N/A	N/A	N/A	N/A	FL		N/A	N/A	N/A	N/A	Y	Y	QKVSNMQIPLLVLGLLSLTPLASAQDQRYQELVNRFIREYNRNSGSENLFRLSILNLPPGENNDPATPRPLSFTIAETVCPNTENRNPDECDFKENGVVKECIGTIALDSTQPSVDISCDGPEKIKRIGFGLFWDGLRKLGNRIKNRIRDFFSKFLG	N/A	KRIGFGLFWDGLRKLGNRIKNRIRDFFSKFLG	N	Y	32	3856.58	6.9	28.12	-0.409	Y	15.625	0	12.5	N/A	Phase I	II	N/A
Predicted ancestral peptide	N/A	N/A	MAP10	N/A	N/A	N/A	N/A	N/A	N/A	FL		N/A	N/A	N/A	N/A	Y	Y	MRGSTMQVPLLVLGLLSLMTPLAYAQDQRYQDLVNRFIEEYNVKSGSENLFRLSILNLQSGENNDPATPRPLSFTIRETMCPNTENRNPEECDFKENGLVKECIGAIALDSPRPSDDISCDGPEKNKKRRARGLKKKLKKLGKWIKKRLKNFQIGFSV	N/A	KKRRARGLKKKLKKLGKWIKKRLKNFQIGFSV	Y	Y	32	3882.88	14.9	46.87	-1.094	Y	12.5	0	34.375	N/A	Phase I	II	N/A
Predicted ancestral peptide	N/A	N/A	MAP11	N/A	N/A	N/A	N/A	N/A	N/A	FL		N/A	N/A	N/A	N/A	Y	Y	LQRGWTMQVPLLVLGLLSLMTPLAYAQDQRYQDLVNEFIQEYNKKSGSENLFRLSILNLPSGENNDPAAPRLLSFTMRETVCPNTENRNPDECDFKENGLVKECIGAIALDSPKPSADISCDGPEKIKRGGKKKLMKPLGQGLGKILKHFNIDFCGNC	N/A	KRGGKKKLMKPLGQGLGKILKHFNIDFCGNC	Y	N	31	3430.2	7.1	29.03	-0.526	Y	3.22581	3.22581	22.5806	N/A	Phase I	II	N/A
Predicted ancestral peptide	N/A	N/A	MAP12	N/A	N/A	N/A	N/A	N/A	N/A	FL		N/A	N/A	N/A	N/A	Y	Y	MRGSTMQVPLLVLGLLSLMTPLAYAQDQRYQDVVNRFIQEYNKKSGSENLFRLSILNLPPGENNDPAAPRLLTFTIRETVCPKTENRNPDECDFKENGLVKECIGDIDLDSPNPSDSISCDGPEKIKRFGFRWFIRTLLRFRGEKVKTRFIFAIEKLIDT	N/A	KRFGFRWFIRTLLRFRGEKVKTRFIFAIEKLIDT	N	N	34	4290.18	6.9	29.41	-0.138	Y	17.6471	0	11.7647	N/A	Phase I	II	N/A
Predicted ancestral peptide	N/A	N/A	MAP13	N/A	N/A	N/A	N/A	N/A	N/A	FL		N/A	N/A	N/A	N/A	Y	Y	MRGSTMQVPLLVLGLLSLMTPLAYAQDQRYQDVVNRFIQEYNKKSGSENLFRLSILNLPPGENNDPAAPRLLKFTIRETVCPKTENRNPDECDFKENGLVKECIGTIDLDSPNPSDDISCDGPEKIKRGGFRWLKKKLKKFGDEIKKRLKNFKIGFLIPL	N/A	KRGGFRWLKKKLKKFGDEIKKRLKNFKIGFLIPL	Y	Y	34	4132.15	10.9	38.23	-0.688	Y	8.82353	2.94118	29.4118	N/A	Phase I	II	N/A
Predicted ancestral peptide	N/A	N/A	MAP14	N/A	N/A	N/A	N/A	N/A	N/A	FL		N/A	N/A	N/A	N/A	Y	Y	MRGSTMQVLLLVLGLLSLMTPLAYAQDQPYQDVVNRFIQEYNTKSESESLFRLSVLNLPPEESNDPAAPQLLKFTIRETVCPKTEHRNPDECDFKENGLVKECIGTIDLDSPNPSVDISCDGPEKVKRGLWKSLKKKLKKFGDSIKKRLKNFKIGFPIPL	N/A	KRGLWKSLKKKLKKFGDSIKKRLKNFKIGFPIPL	Y	Y	34	4042.06	11.9	38.23	-0.732	Y	5.88235	5.88235	32.3529	N/A	Phase I	II	N/A
Tasmanian devil	Sarcophilus harrisii	Dasyuridae	SahaCath1	GCF_902635505.1	Chromosome 1	90646900	90654861	+	7961	FL	First characterised by Peel et al 2016	N/A	N/A	N/A	See Peel et al 2016	N/A	N/A	MEHLGKLLLLASVAILIPTRVSTWSFLSYEKVLSPVINFYNYGHGRENAFWLLQVHSPPSGQTPQEQPQKFLSFTLKETVCPVTVELPLKGCDFKTDGLVKECQVSASIEQDVAAIALTCDPEASARTHLAVGIKHILFMAKTKLPRATCTAEIKENCDRKK	N/A	GIKHILFMAKTKLPRATCTAEIKENCDRKK	N (Peel et al 2016)	N (Peel et al 2016)	30	3445.15	5.1	26.6667	-0.583	Y	6.66667	3.33333	20	NGP-like	N/A	I	B
Tasmanian devil	Sarcophilus harrisii	Dasyuridae	SahaCath2	GCF_902635505.1	Chromosome 1	90658228	90663992	-	5764	FL	First characterised by Peel et al 2016	N/A	N/A	N/A	See Peel et al 2016	N/A	N/A	MEHLRNILLLASVATLIPTQALPLSSLSYQKALSKALHLYNQAHKGENAFRLLQTDPPSPNQDLQEQTLKHLSFTLKETVCPVTEDLLLDQCDFKVDGLVKECQGSISNEQDIAAIILTCDPEASAPSRSRRYLTFKRKNGSRKNGHRPGGYSLIALGNKVLKAPYMESI	N/A	TFKRKNGSRKNGHRPGGYSLIALGNKKVLKAPYMESI	N (Peel et al 2016)	N (Peel et al 2016)	37	4117.81	8.1	24.3243	-0.868	Y	8.10811	5.40541	16.2162	NGP-like	N/A	I	B
Tasmanian devil	Sarcophilus harrisii	Dasyuridae	SahaCath3	GCF_902635505.1	Chromosome 1	91790397	91795100	+	4703	FL	First characterised by Peel et al 2016	N/A	N/A	N/A	See Peel et al 2016	N/A	N/A	MRMQKVSNMQIFLLILGLLSLTPLAPAQDQRYQELVNRFIREYNRNSGSENLFRLSILNLPPGEDNDPPTLLPLSFTIAETVCPNSENRNPDECDFRENGVVKECVGTIALDSAEPSVDISCDGPGKMKRMGIFHLFWAGLRKLGNLIKNKIQQGIENFLG	N/A	KRMGIFHLFWAGLRKLGNLIKNKIQQGIENFLG	N (Peel et al 2016)	Y (Peel et al 2016)	33	3841.61	5.1	18.1818	-0.079	Y	6.06061	0	12.1212	Classic cathelicidin	N/A	II	A
Tasmanian devil	Sarcophilus harrisii	Dasyuridae	SahaCath4	GCF_902635505.1	Chromosome 1	91863595	91866430	+	2835	FL	First characterised by Peel et al 2016	N/A	N/A	N/A	See Peel et al 2016	N/A	N/A	MERGWIMWLPPLLLLFLSMVTPFAPAQTLSYQNLVNRFIINYNKKLVSGNLFRLLVLNLPPGTNNDPSIPRPLNFTIMETVCPKTKPHNLDECNFKENGLVKECYGTISLEATRPSISISCEEPEELKREDFLDQIIRDFRNFIYQKYRRLRDEFRKLRDILSG	N/A	KREDFLDQIIRDFRNFIYQKYRRLRDEFRKLRDILSG	N (Peel et al 2016)	N (Peel et al 2016)	37	4820.52	3.9	29.7297	-1.138	Y	21.6216	0	8.10811	Marsupial ortholog in clade II	N/A	II	A
Tasmanian devil	Sarcophilus harrisii	Dasyuridae	SahaCath5	GCF_902635505.1	Chromosome 1	91827181	91830097	+	2916	FL	First characterised by Peel et al 2016	N/A	N/A	N/A	See Peel et al 2016	N/A	N/A	MRMQKISNMQIPLLVLGLLSLTLLASAQDGRYEDVVKSFIREYNGKSGTENLFRLSILNLAPGENNDPAAPRPLSFTIAETVCLNAQNRNPDECDFRENGVVKECVGTIALDSTQNSVDISCDGPEKIKRIGLGGFIGRILDRIRRLG	N/A	KIKRIGLGGFIGRILDRIRRLG	Y (Peel et al 2016)	Y (Peel et al 2016)	22	2301.93	6.9	31.8182	0.03	Y	22.7273	0	9.09091	Classic cathelicidin	N/A	II	A
Tasmanian devil	Sarcophilus harrisii	Dasyuridae	SahaCath6	GCF_902635505.1	Chromosome 1	91839485	91841543	+	2058	FL	First characterised by Peel et al 2016	N/A	N/A	N/A	See Peel et al 2016	N/A	N/A	MRMQRVSNMQIPLLVLALLSLTPLASAQDSRYEELVNRFIREYNRKSGTENLFRLSILNLAPGENNDRRSLSFTIAETVCPNTENSNPDECDFQENGVVKECVGTIALDSAQPSVDISCDGPEKIKRIRFFERIRDRLRDLGNRIKNRIRDFFS	N/A	KRIRFFERIRDRLRDLGNRIKNRIRDFFS	Y (Peel et al 2016)	Y (Peel et al 2016)	29	3794.42	6.9	37.931	-1.162	Hydrophilic	31.0345	0	6.89655	Classic cathelicidin	N/A	II	A
Tasmanian devil	Sarcophilus harrisii	Dasyuridae	SahaCath7	GCF_902635505.1	Chromosome 1	90731867	90737457	+	5590	FL	First characterised by Peel et al 2016	N/A	N/A	N/A	See Peel et al 2016	N/A	N/A	MGSLRRNLLILCVAVTIATLSAHPRKRLNDQQTISLLLDKYNKLSDDNFLYRVLEVRPRSDQTERRILHFTIQETRCLKSENQNPDQCEFRENGLVRDCAGQISSARNQRVFLLSCNTVAGQQDQGSPTAESDGDASTILEDPGKIRERRDIGEEPIQKKQKMYRDQMQ	N/A	STILEDPGKIRERRDIGEEPIQKKQKMYRDQMQ	N (Peel et al 2021)	N (Peel et al 2021)	33	4017.59	0.9	24.2424	-1.615	Hydrophobic	12.1212	6.06061	12.1212	Basal cluster in clade I	N/A	I	B
Koala	Phascolarctoc cinereus	Phascolarctidae	PhciCath1	GCA_003287225.2	POVN02000004.1	93431722	93435024	-	3302	FL	First characterised by Peel et al 2021	N/A	N/A	N/A	See Peel et al 2021	N/A	N/A	MEHLRKALLLASVATLIPTQAFPLSSLSYEQALSTAIHFYNEVHRGENAFRLLQTYSPSSNKDPQEQTLKRVNFTLKETVCPMTEDLVLYQCDFKTDGLVKECQGSLSNEQGIAAIILTCDPVAPEPSRFRRALFPRRRKGSNKPGKYSVLFAAKPSVGKTPHILTI	N/A	LFPRRRKGSNKPGKYSVLFAAKPSVGKTPHILTI	N (Peel et al 2021)	N (Peel et al 2021)	35	3765.49	8.1	22.8571	-0.424	Y	8.57143	11.4286	14.2857	NGP-like	N/A	I	B
Koala	Phascolarctoc cinereus	Phascolarctidae	PhciCath2	GCA_003287225.2	POVN02000004.1	94810970	94813723	+	2753	FL	First characterised by Peel et al 2021	N/A	N/A	N/A	See Peel et al 2021	N/A	N/A	MEKGWTMWLSPLPLLLLGLMTPFATAQSLSYLDLVNRFIDNYNKKSISSNLFRLLVLNLQPEANNDPATPRALNFTMMETVCPKTKQHNLVECRFKKKGLVKQCSGTISLDATQPSINISCGGPEDIKSGGFLHRIIRSFANFIHQKYRILLDKYRKLQDIFSGSGDKV	N/A	NFIHQKYRILLDKYRKLQDIFSGSGDKV	N (Peel et al 2021)	N (Peel et al 2021)	28	3382.9	3.2	23.0769	-0.0682	Hydrophilic	7.14286	0	14.2857	Marsupial ortholog in clade II	N/A	II	A
Koala	Phascolarctoc cinereus	Phascolarctidae	PhciCath3	GCA_003287225.2	POVN02000004.1	93420271	93422991	+	2720	FL	First characterised by Peel et al 2021	N/A	N/A	N/A	See Peel et al 2021	N/A	N/A	MEPLRKLLLLASAAAVLPTRVLPQPSLSYEKALSAAIYFYNQGPGRENAFRVFQVHSFPSIQPLQEQTQKFLSFTLKETVCPVTEELLLDQCDFKTDGLVKECQVSVSNEQDMAAIILTCNQVPPEPLRFKRIRCLNGRKCNYHNLLLTIVPHWRIPKGK	N/A	PPEPLRFKRIRCLNGRKCNYHNLLLTIVPHWRIPKGK	N (Peel et al 2021)	N (Peel et al 2021)	37	4465.38	8.3	24.3243	-0.695	Y	13.5135	13.5135	10.8108	NGP-like	N/A	I	B
Koala	Phascolarctoc cinereus	Phascolarctidae	PhciCath5	GCA_003287225.2	POVN02000004.1	94723179	94726432	+	3253	FL	First characterised by Peel et al 2021	N/A	N/A	N/A	See Peel et al 2021	N/A	N/A	MQSGWAMQVPLLVLGLLSLKNPFIYAQEQRYQDLVNELIQEYNKKSGSENLFRLSILNLPSGENNDAAAPRLLSFTMRETVCPNTENRNPDECDFKENGVVKECLGAIALDSPKPSADISCDGPEKIKRGGIWKLIRPLGRGAGRILRHFHIDFCGNC	N/A	KRGGIWKLIRPLGRGAGRILRHFHIDFCGNC	Y (Peel et al 2021)	Y (Peel et al 2021)	31	3548.23	6.3	22.5806	-0.219	Y	16.129	3.22581	6.45161	Classic cathelicidin	N/A	II	A
Koala	Phascolarctoc cinereus	Phascolarctidae	PhciCath6	GCA_003287225.2	POVN02000004.1	93472009	93477286	-	5277	FL	First characterised by Peel et al 2021	N/A	N/A	N/A	See Peel et al 2021	N/A	N/A	MASTWRVLLLLGLATAVIALPRRKLTFRDASVLAARRFNGNLNEGAKYRVLVSSLQTPDSPLVLPLTFRIKETECPSSGLQNPETCAFKENGLEKNCTAKFTRLTRFGLGSVECQDVGNNNLVRFKRSASSGIIDTSSLPPKIRQIYNQAVYDTLVGILRNF	N/A	ASSGIIDTSSLPPKIRQIYNQAVYDTLVGILRNF	N (Peel et al 2021)	N (Peel et al 2021)	34	3751.71	0.9	8.82353	0.106	Y	5.88235	5.88235	2.94118	NGP ortholog	N/A	I	B
Koala	Phascolarctoc cinereus	Phascolarctidae	PhciCath7p	GCA_003287225.2	POVN02000004.1	94791208	94793329	+	2121	P	First characterised by Peel et al 2021	N/A	N/A	N/A	See Peel et al 2021	N	N/A	MQRGWTVQVALLVLGLLSLMTPLTCAQDQRYQDLVNRFIQEYNTKSGSENLFRLSILNLQSGQNNDPAAPPLLSFTIRETVCPNTENRDPDECDFKENGVVKECLGAIALDSPKPSANISCD	N/A	N/A	N/A	N/A	N/A	N/A	N/A	N/A	N/A	N/A	N/A	N/A	N/A	N/A	N/A	I	B
Koala	Phascolarctoc cinereus	Phascolarctidae	PhciCath8p	GCA_003287225.2	POVN02000004.1	94769567	94772897	+	3330	P	First characterised by Peel et al 2021	N/A	N/A	N/A	See Peel et al 2021	N	N/A	MQSGWAMQVPLLVLGLLSLKNPFIYAQEQRYQDLVNELIQEYNKKSGSENLFRLSILNLPSGQNNDAAAPRLLSFTMRETVCPNTENRNPDECDFKENGVVKECLGAIALDSPKPSANISCD	N/A	N/A	N/A	N/A	N/A	N/A	N/A	N/A	N/A	N/A	N/A	N/A	N/A	N/A	N/A	N/A	N/A
Koala	Phascolarctoc cinereus	Phascolarctidae	PhciCath9p	GCA_003287225.2	POVN02000004.1	94703227	94705627	+	2400	P	First characterised by Peel et al 2021	N/A	N/A	N/A	See Peel et al 2021	N	N/A	MQKGWTMQVALLVLGLLSLMTPLVYAQDQRYQDLVNEFIQEYNTKSGSENLFRLSILNLLSGQNNDPAAPQLLSFTMRETVCPNTENRDPDECDFKENG	N/A	N/A	N/A	N/A	N/A	N/A	N/A	N/A	N/A	N/A	N/A	N/A	N/A	N/A	N/A	N/A	N/A
Koala	Phascolarctoc cinereus	Phascolarctidae	PhciCath10p	GCA_003287225.2	POVN02000004.1	94669958	94672066	+	2108	P	First characterised by Peel et al 2021	N/A	N/A	N/A	See Peel et al 2021	N	N/A	MQKGWTMQVALLVLSLMTPLVYAQDQRYQDLVNEFIQEYNMKSGSENLFRLSILNLPSGQNNDAAAPRLLSFTMRETVCPNTENRNPDECDFKENGVVKECLGAIALDSPKPSAISCD	N/A	N/A	N/A	N/A	N/A	N/A	N/A	N/A	N/A	N/A	N/A	N/A	N/A	N/A	N/A	N/A	N/A
Tammar wallaby	Notamacropus eugenii	Macropodidae	MaeuCath1	GCA_028372415.1	CM051813.1	13718599	13721656	+	3057	FL	First characterised by Daly et al (2008)	N/A	Unpublished global transcriptome of heart (DRX012250), spleen (DRX012251) and liver (DRX012248)	Not identified	See Daly et al 2008	N/A	N/A	MQVLLLVLGLLSLMTPLGYAQDQPYQDVLNRFIQEYNTKSESESLFRLSVLNLPSQESNDPTAPQLLKFTIRETVCSKSEHRNPEECDFKKNGLVEECIGTVDLDSSSPSVDISCDGPEKVKRGFGKKLRKRLKKFRNSIKKRLKNFNVVIPIPLPG	N/A	KRGFGKKLRKRLKKFRNSIKKRLKNFNVVIPIPLPG	Y (Wang et al 2011)	Y (Wang et al 2011)	36	4276.33	13.9	38.8889	-0.817	Y	13.8889	8.33333	25	Classic cathelicidin	N/A	II	A
Tammar wallaby	Notamacropus eugenii	Macropodidae	MaeuCath2*	GCA_028372415.1	CM051813.1	13798846	13801876	+	3030	FL	First characterised by Daly et al (2008)	N/A	Unpublished global transcriptome of heart (DRX012250), spleen (DRX012251) and liver (DRX012248)	MSTRG.495;MSTRG.495.7	See Daly et al 2008	N/A	N/A	MRGLTMQVLLLVLGLLSLMTALGYAQDQPYQDVLNRFIQEYNTKSESESLFRLSVLNLPSQESNDPTAPQLLKFTIRETVCSKSEHRNPEECDFKKNGVRVSWAGKGF	N/A	KRGLWESLKRKATKLGDDIRNTLRNFKIKFPVPRQG	Y (Wang et al 2011)	Y (Wang et al 2011)	36	4268.04	7.9	30.5556	-1.006	Y	13.8889	5.55556	16.6667	Classic cathelicidin	N/A	II	A
Tammar wallaby	Notamacropus eugenii	Macropodidae	MaeuCath3	GCA_028372415.1	CM051813.1	13826941	13830358	+	3417	FL	First characterised by Daly et al (2008)	N/A	Unpublished global transcriptome of heart (DRX012250), spleen (DRX012251) and liver (DRX012248)	MSTRG.501;MSTRG.501.1	See Daly et al 2008	N/A	N/A	MQVPLLVLGMLSLMTPFAYAQDQRYQDLVNGFIEEYNRKSGSENLFRLSILNLPPEESNDPAVPRLLRFTIRETVCPKTENRNADECDFKENGLVKECIGMVDLDSSNPSDSISCDGVREKKRFGFLNFIRTLLRRVGEKVKTRFIAAIEKLIDTFLP	N/A	GEKVKTRFIAAIEKLIDTFLP	N (Peel et al 2017)	N (Peel et al 2017)	21	2389.86	0.9	19.0476	0.21	Y	4.7619	4.7619	14.2857	Classic cathelicidin	N/A	II	A
Tammar wallaby	Notamacropus eugenii	Macropodidae	MaeuCath4	GCA_028372415.1	Could not be identified	N/A	N/A	N/A	N/A	N/A	First characterised by Daly et al (2008), only a partial sequence	N/A	Unpublished global transcriptome of heart (DRX012250), spleen (DRX012251) and liver (DRX012248)	Not identified	See Daly et al 2008	N	N/A	MQVLLLVLGLLSLMTSLACAQDQPYQDVLNRFIQEYNTKSESESLFRLSVLNLPPEESNDPAVPLLKFTIRETVCPKTEHRNVDECDFKKNGVRVSWTREGV	N/A	N/A	N/A	N/A	N/A	N/A	N/A	N/A	N/A	N/A	N/A	N/A	N/A	Classic cathelicidin	N/A	II	A
Tammar wallaby	Notamacropus eugenii	Macropodidae	MaeuCath5	GCA_028372415.1	Could not be identified	N/A	N/A	N/A	N/A	N/A	First characterised by Daly et al (2008)	N/A	Unpublished global transcriptome of heart (DRX012250), spleen (DRX012251) and liver (DRX012248)	Not identified	See Daly et al 2008	N/A	N/A	MRDSTMQVLLLVLGLLSLMTSLACAQDQPYQDVLNRFIQEYNTKSESESLFRLSVLNLPPEELVKQCIGTIDLDSPNPSVDISCDRPAKVKRGLWESLKRKATKLGDDIRNTLRNFKIKFPVPRQG	N/A	RGLWESLKRKATKLGDDIRNTLRNFKIKFPVPRQG	NT	NT	35	4139.87	6.9	28.5714	-0.991	Y	14.2857	5.71429	14.2857	Classic cathelicidin	N/A	II	A
Tammar wallaby	Notamacropus eugenii	Macropodidae	MaeuCath6	GCA_028372415.1	Could not be identified	N/A	N/A	N/A	N/A	N/A	First characterised by Daly et al (2008)	N/A	Unpublished global transcriptome of heart (DRX012250), spleen (DRX012251) and liver (DRX012248)	Not identified	See Daly et al 2008	N/A	N/A	QVLLLVLGLLGLMTSLACAQDQPYQDVLNRFIQEYNPKSESESLFRLSVLNLPPEESNDPAVPLLKFAIRETVCPKTEHRNADECDFKKNGLVKQCIGTIALDSPNPCVDISCDRPAKVKRGLWESLKRKAPKLGDDIRNTLRNFKITFPVPRQG	N/A	RGLWESLKRKAPKLGDDIRNTLRNFKITFPVPRQG	NT	NT	35	4139.87	6.9	28.5714	-0.991	Y	14.2857	8.57143	11.4286	Classic cathelicidin	N/A	II	A
Tammar wallaby	Notamacropus eugenii	Macropodidae	MaeuCath7	GCA_028372415.1	CM051813.1	13707955	13711109	+	3154	FL	First characterised by Daly et al (2008)	N/A	Unpublished global transcriptome of heart (DRX012250), spleen (DRX012251) and liver (DRX012248)	MSTRG.495;MSTRG.495.2	See Daly et al 2008	N/A	N/A	MRDSTMQVLLLVLGLLRLMTSLACAQDQPYQDVLNRFIQEYNTKSESESLFRLSVLNLPPEESNDPAVPLLKFTIRETVCPKTEHRNADECDFKKNGLVKQCIGTIDLDSPNPSVDISCDRPAKVKRGLWESLKRKVTKLGDDIRNTLRNFKIKFPVPRQG	N/A	KRGLWESLKRKVTKLGDDIRNTLRNFKIKFPVPRQG	Y (Peel et al 2017)	N (Peel et al 2017)	36	4296.09	7.9	30.5556	-1.006	Y	13.8889	5.55556	16.6667	Classic cathelicidin	N/A	II	A
Tammar wallaby	Notamacropus eugenii	Macropodidae	MaeuCath8	GCA_028372415.1	CM051813.1	12227682	12232211	-	4529	FL	First characterised by Carman et al (2009)	N/A	Unpublished global transcriptome of heart (DRX012250), spleen (DRX012251) and liver (DRX012248)	MSTRG.468;MSTRG.468.1	See Carman et al 2009	N/A	N/A	MEHLRKVLLLASVAILISTQALPLSSLSYQQTLSTAIHFYNEVHRGENAFRLLQIYSPSPNQGPHEQTLKRLNFTLKETVCPTTEELLLDQCDFKTDGLLKECQGSVSNEQGIAAIILTCDPVTPELFRSRRSPLPGRKKGSKRHKPGSYSVIALGKPGVKKSPYMEAL	N/A	PGRKKGSKRHKPGSYSVIALGKPGVKKSPYMEAL	N (Peel et al 2017)	N (Peel et al 2017)	34	3653.35	8.1	26.4706	-0.918	Y	5.88235	11.7647	20.5882	NGP-like	N/A	I	B
Tammar wallaby	Notamacropus eugenii	Macropodidae	MaeuCathUNK1	GCA_028372415.1	CM051813.1	12200628	12202752	+	2124	P	exon 4 could not be identified		Unpublished global transcriptome of heart (DRX012250), spleen (DRX012251) and liver (DRX012248)	Not identified	N/A	N	N/A	ATGGAGCACCTCAGAAAGTTGGTGCTGTTGGCTGGTGTGGCTGCTCTCCTTCCTGCACGAGTTTTGCCTCAGCCCTCCTCAAGCTATGAGAAGGCCCTCTCTGCAGGCATTCACTTCTACAACCAAGTACATGGGAGAGAGAATGCATTCCGGGTATGGCAAGTCTACTCTCCTCCACCTGGTCAGCCTTCCCAAGAAGAAACCCAGAAGCTTCTGAGTTTTATCTTGAAGGAAACTGTGTGCCCAGTGACTGAGGAGCTCCTGCTGGACCAGTGTGACTTTAAGACAGATGGGCTGGTGAAAGAATGTCAAGGCTCAGTATCCAATGAACAGGGCATTGCTGCCATAATCCTCACCTGTGACTCAGTG	369	N/A	N/A	N/A	N/A	N/A	N/A	N/A	N/A	N/A	N/A	N/A	N/A	NGP-like	N/A	I	B
Tammar wallaby	Notamacropus eugenii	Macropodidae	MaeuCathUNK2	GCA_028372415.1	CM051813.1	12276517	12281441	-	4924	FL			Unpublished global transcriptome of heart (DRX012250), spleen (DRX012251) and liver (DRX012248)	MSTRG.469;MSTRG.469.1	N/A	Y	N	atggaGAGTACTTGGAAGGTCCTGTTGCTGCTGGGTCTGGCTACAGCAGTCATAGCTGCACCTAGAAGATCACTGACCTTCAAGGGTGCTTCAGTCCTGGCTGCAAGGAGGTTTAATCAGAACTTAAATGAAGGAGCAAAATATCGTGTTCTGGAGTCCAGCCTTTCCACTCCAGTGAGTATACAGTGGGATCCGTTGACATTCAGAATAAAGGAAACAGAGTGTCCTACATCAGAGCGGCGGGACCCCGAAACCTGTGCCTTCAAGGAGAATGGGGTGgagaaggaatgTACAGCCCAGTTCACTAAGCTGTCTCCTTTTGGGCTCCGTTCTGTCGAATGTGAAGATGTTGGCAGTACCAGGAGTCCGGTAAGCTTCCCTAAGAGAGCTGTCCTCAGT…	492	ELKSLPPNIRQIYDQARYDIINGILRNF	NT	NT	28	3360.85	0.9		-0.496	Y				NGP	N/A	I	B
Tammar wallaby	Notamacropus eugenii	Macropodidae	MaeuCathUNK3	GCA_028372415.1	CM051813.1	12299168	12302520	+	3352	P	exon 4 could not be identified		Unpublished global transcriptome of heart (DRX012250), spleen (DRX012251) and liver (DRX012248)	Not identified	N/A	N	N/A	ATGGGGACCCTGGGGAGAAGCCTTCTGCTGCTATGTGTGGCCATGACCATTGCAACACTTTCTGCTCATCGAACAAAGAGACTGAGCAACCAAGAGGCTTTATCCCTGTTACTAGCTACCTACAACAGAGAGTCCAACGATAATTTCATCTATGGGCTCCTTCAAGCCAAACCTTTCCCTTCCCAGGGTGACAGACAGATCCTGAGTTTCACCATCCAGGAAACCAAGTGCCTGAAGTCAGAGAATCAGAACCCTGACCAGTGTGAATTCAAAGAAGGTGGGCTGGTGAGAGACTGCTCAGGAGAGATTTCCTCTGAGCAACATTCCCCGGTGGTTCTAATCTCTTGTGACGCT	354	N/A	N/A	N/A	N/A	N/A	N/A	N/A	N/A	N/A	N/A	N/A	N/A	Basal cluster in clade I	N/A	I	B
Tammar wallaby	Notamacropus eugenii	Macropodidae	MaeuCathUNK4	GCA_028372415.1	CM051813.1	12327178	12331680	-	4502	FL			Unpublished global transcriptome of heart (DRX012250), spleen (DRX012251) and liver (DRX012248)	MSTRG.470;MSTRG.470.1	N/A	Y	N	atggaGAGTACTTGGAAGGTCCTGCTGCTGCTGGGTCTGGCTACAGCAGTCATAGCTGCACCTAGAAGATCACTGACCTTCAAGGGTGCTTCAGTCCTGGCTGCAAAGAGGTTTAATCAGAACTTAAATGAAGGAGCAAAATATCGTGTTCTGGAGTCCAGCCTTTCCACTCCAAACTCACCACTGGTGCTACCGTTGACATTCAGAATAAAGGAAACAGAGTGTCCTACATCAGAGCGGCGGGACCCCGAAACCTGTGCCTTCAAGGAGAATGGGttggagaaggaatgTACAGCCCAGTTCACTAAGCTGTCTCCTTTTGGGCTCCGTTCTGTCGAATGTGAAGATGTTGGCAGTACCAGGAGTCCGGTAAGCCGTTTTGAAAGAACTGTCCTCAGT…	492	LSEDELKSLPPNIRQIYDQARYDIINGILRNF	NT	NT	32	3805.29	-1.1		-0.559	Y				NGP	N/A	I	B
Tammar wallaby	Notamacropus eugenii	Macropodidae	MaeuCathUNK5	GCA_028372415.1	CM051813.1	12346747	12349981	+	3234	P	exon 4 could not be identified		Unpublished global transcriptome of heart (DRX012250), spleen (DRX012251) and liver (DRX012248)	MSTRG.471;MSTRG.471.1	N/A	N	N/A	ATGGGGACCCTGGGGAGAAGCCTTCTGCTGCTATGTGTGGCCATGACCATTGCAACACTTTCTGCTCATCGAACAAAGAGACTGAGCAACCAAGAGGCTTTATCCCTGTTACTAGCTACCTACAACAGAGAGTCCAACGATAATTTCATCTATGGGCTCCTTCAAGCCAAACCTTTCCCTCACCAGGGTGACAGACAGATCCTGAGTTTCACCATCCAGGAAACCAAGTGCCTGAAGTCAGAGAATCAGAACCCTGACCAGTGTGAATTCAAAGAAGGTGGGCTGGTGAGAGACTGCTCAGGAGAGATTTCCTCTGAGCGACATTCCCCGGTGGTTCTAATCTCTTGTGACACT	354	N/A	N/A	N/A	N/A	N/A	N/A	N/A	N/A	N/A	N/A	N/A	N/A	NGP	N/A	I	B
Tammar wallaby	Notamacropus eugenii	Macropodidae	MaeuCathUNK6	GCA_028372415.1	CM051813.1	12369885	12374391	-	4506	FL			Unpublished global transcriptome of heart (DRX012250), spleen (DRX012251) and liver (DRX012248)	Not identified	N/A	Y	N	atggaGAGTACTTGGAAGGTCCTGCTGCTGCTGGGTCTGGCTACAGCAGTCATAGCTGCACCTAGAAGATCACTGACCTTCAAGGGTGCTTCAGTCCTGGCTGCAAAGAGGTTTAATCAGAACTTAAATGAAGGAGCAAAATATCGTGTTCTGGAGTCCAGCCTTTCCACTCCAGTGCCACTGGTGCTACCGTTGACATTCAGAATAAAGGAAACAGAGTGTCCTACATCAGAGCGGCGGGACCCCGAAACCTGTGCCTTCAAGGAGAATGGGttggagaaggaatgTACAGCCCAGTTCACTAGGCTGTCTCCTTTTGGGCTCCGTTCTGTCGAATGTGAAGATGTTGGCAGTACCAGGAGTCCGACTGTCCTCAGTGAAGATGAGCTCAAATCCCTT…	471	LSEDELKSLPPNIRQIYDQARYDIINGILRNF	NT	NT	32	3805.29	-1.1		-0.559	Y				Basal cluster in clade I	N/A	I	B
Tammar wallaby	Notamacropus eugenii	Macropodidae	MaeuCathUNK7	GCA_028372415.1	CM051813.1	12389471	12392698	+	3227	P	exon 4 could not be identified		Unpublished global transcriptome of heart (DRX012250), spleen (DRX012251) and liver (DRX012248)	Not identified	N/A	N	N/A	ATGGGGACCCTGGGGAGAAGCCTTCTGCTGCTATGTGTGGCCATGACCATTGCAACACTTTCTGCTCATCGAACAAAGAGACTGAGCAACCAAGAGGCTTTATCCCTGTTACTAGCTACCTACAACAGAGAGTCCAACGATAATTTCATCTATGGGCTCCTTCAAGCCAAACCTTTCCCTCACCAGGGTGACAGACAGATCCGGAGTTTCACCATCCAGGAAACCAAGTGCCTGAAGTCAGAGAACCAGAACCCTGACCAGTGTGAATTCAAAGAAGGTGGGCTGGTGAGAGACTGCTCAGGAGAGATTTCCTCTGAGCGACATTCCCCGGTGGTTCTAATCTCTTGTGACACT	354	N/A	N/A	N/A	N/A	N/A	N/A	N/A	N/A	N/A	N/A	N/A	N/A	Basal cluster in clade I	N/A	I	B
Tammar wallaby	Notamacropus eugenii	Macropodidae	MaeuCathUNK8	GCA_028372415.1	CM051813.1	13559899	13561989	-	2090	P	exon 4 could not be identified		Unpublished global transcriptome of heart (DRX012250), spleen (DRX012251) and liver (DRX012248)	Not identified	N/A	N	N/A	ATGAGGGGCTCAACCATGCAGGTACCCCTATTGGTGCTGGGGCTGCTCAGACTGATGGCTCCACTTATCTGTGCCCAAGATGAGAGATACAAGGATGTGGTGAATAGATTCATTCAGCAATACAACAAGAACTCAGGATCACAAAACCTCCTTCGCCTCTCAATCCTGAATCTACAGCCTCCCCAGAACAATGATCCTGCTGCTCCACAACCTCTGACCTTCACCATCAGAGAGACTGTATACCCCAAAACTGAAAATCGTGATCCAGATGAATGTGACTTCAAGGAAAATGGACTGGAGAAAAAATGCATTGGAGTCATTGACCTGGATTCTGTCAATCCCTCTGATAGTATTTCCTGTGATGGGGTA	369	N/A	N/A	N/A	N/A	N/A	N/A	N/A	N/A	N/A	N/A	N/A	N/A	Classic cathelicidin	N/A	II	A
Tammar wallaby	Notamacropus eugenii	Macropodidae	MaeuCathUNK9	GCA_028372415.1	CM051813.1	13575356	13577516	-	2160	P	exon 4 could not be identified		Unpublished global transcriptome of heart (DRX012250), spleen (DRX012251) and liver (DRX012248)	Not identified	N/A	N	N/A	ATGAGGGGCTCAACCATGCAGGTACCCCTATTGGTGCTGGGGCTGCTCAGCCTGATGGCTCCACTTGCCTATGCCCAGGACCAGAGATACCGGGATTTGGTGAATGGATTCATCAAGGAATACAATAGGAAGTCAGGATCAGAAAACCTCTTTCACCTCTCAATCCTGAATCTGCAGCCTCCCCAGAACAATGATCCTGCTGCTCCACAACCTCTGACCTTCACCATCAGAGAGACTGTATGCCCCAAAACTGAAAATCGTGATCCAGATGAATGTGACTTCAAGGAAAATGGGCTGGAGAAAAAATGCATTGGAGTTGTTGACCTGGGTTCTGCCAATCCCTCTGATAATATTTCCTGTGATGGGGTA	369	N/A	N/A	N/A	N/A	N/A	N/A	N/A	N/A	N/A	N/A	N/A	N/A	Classic cathelicidin	N/A	II	A
Tammar wallaby	Notamacropus eugenii	Macropodidae	MaeuCathUNK10	GCA_028372415.1	CM051813.1	13762701	13765440	+	2739	P	exon 3 could not be identified		Unpublished global transcriptome of heart (DRX012250), spleen (DRX012251) and liver (DRX012248)	Not identified	N/A	N	N/A	ATGAGGGGCTCAACCATGCAGGTACTCCTATTGGTGTTGGGGCTGCTCAGCCTGATGACTCCACTTGCCTGTGCCCAGGACCAGCCATACCAGGATGTGCTGAATAGATTCATTCAGGAATACAACAGAAAGTCAGAATCAGAAAGTCTCTTTCGTCTCTCAACTCTGAATCTGCCA~~~CCAGAGGAGCTGGTGAAACAATGCATTGGAACCAATGACCTGGATTCTCCCAATCCCTCTGTTGATATTTCCTGTGATAGGCCTGCGAAGGTCAAGAGAGGACTTTGGGACAGTATAAAGAAGAGAATGGAGGTACTCCGGGAATACATTCAGcagtttaaaattaaaatttag	354	N/A	N/A	N/A	N/A	N/A	N/A	N/A	N/A	N/A	N/A	N/A	N/A	Classic cathelicidin	N/A	II	A
Tammar wallaby	Notamacropus eugenii	Macropodidae	MaeuCathUNK11	GCA_028372415.1	CM051813.1	13851063	13853835	+	2772	FL			Unpublished global transcriptome of heart (DRX012250), spleen (DRX012251) and liver (DRX012248)	Not identified	N/A	Y	N	ATGGCGAGGAGCTGGATCATGTGGCTGCCACCACTACTGCTACTGTTACTTACTCTGATGACTCCATTAATTGCTGACCAGATCCTGAACTACCAGAGTTTGGTGAACCGATTCATCACCAACTACAACAAGAAGTTGCTCTCAGGCAACCTCTTCCGACTCCTGGTTCTGAATCTGCAGCCTGAGATGAACAATGATCCTGCTACTCCCCGTCTTCTGAACTTTACCATGATGGAGACTGTCTGCCCCATTACCAAACCACACCGCAATCTGGATGAATGCGATTTTAAGCAGAATGGGCTGGTGAAACAATGCTCCGGAACCATCTCCTTGGATGCTCCTCAGAACTCTATCAATATTTCTTGTGATGGGACTGAAGAGTTAAAGAGTGAAGGTTTT…	516	NLIYQKYRILQNVFRKLRNIFSRGRDDKE	NT	NT	29	3684.25	4.9		-1.079	Y				Marsupial ortholog in clade II	N/A	II	A
Tammar wallaby	Notamacropus eugenii	Macropodidae	MaeuCathUNK12	GCA_028372415.1	CM051813.1	13627538	13630518	+	2980	FL			Unpublished global transcriptome of heart (DRX012250), spleen (DRX012251) and liver (DRX012248)	MSTRG.492;MSTRG.492.2	N/A	Y	N	ATGAGGGGCTCAACCATGCAGGGAGTCTTATTGGTGCTGGGGCTGCTCAGCCTGATGACTCCACTTGCCTGTGCCCAGGACCAGCCATACCAGGATGTGGTGAATAGATTCATTCAGGAATACAACACAAAGTCAGAATCAGAAAGCCTCTTTCGTCTCTCCGTCCTGACTCTGCCA~~~CCGCAGGAGAGCAATGATCCTACTGCTCCACAACTTCTGCAATTCACCATCAGAGAGACTGTGTGCTCTAAAACTGAACATCGCAATCCAGAAGAATGTAACTTCAAGGAAAATGGGCTGGTGGAAGAGTGCATTGGAACGGTTGACCTGTATTCCTCCAATCCCTCTGTTGATATTTCCTGTGATGAGCCTGAAAAGGTCAAGAGAGGAATTGGGAAG…	471	KRGIGKWIKDRVKELGNIFRKILPNRNVG	NT	NT	29	3406.07	6.9		-0.769	Y				Classic cathelicidin	N/A	II	A
Tammar wallaby	Notamacropus eugenii	Macropodidae	MaeuCathUNK13	GCA_028372415.1	CM051813.1	13659598	13662565	+	2967	FL			Unpublished global transcriptome of heart (DRX012250), spleen (DRX012251) and liver (DRX012248)	MSTRG.492;MSTRG.492.1	N/A	Y	N	ATGAGGGGCTCAACCATGCAGGTAGTCTTATTGGTGCTGGGGCTGCTCAGCCTGATGACTCCACTTGCCTGTGCCCAGGACCAGGCATACCAGGATGTGGTGAATAGATTCATTCGGGAATACAACGCAAAGTCAGAATCAGAAAGCCTCTTTCGTCTCTCAGTCCTGACTCTGCCACCACAGGAGAGCAACGATCCTACTGCTCCACAACTTCTGCAATTCACCATCAGAGAGACTGTATGCTCTAAAACTGAACATCGCAATCCAGAAGAATGTGATTTCAAGAAAAATGGGCTGGTGGAAGAGTGCATTGGAACGGTTGACCTGTATTCCTCCAATCCCTCTGTTGATATTTCCTGTGATGGGCCTGAAAAGGTCAAGAGAGGAATTGTGCCGTTG…	498	KRGIVPLITHGVKIIGKVLGKVLPKVNIGWSFPLPWQSS	NT	NT	39	4264.21	6.1		0.359	Hydrophilic				Classic cathelicidin	N/A	II	A
Tammar wallaby	Notamacropus eugenii	Macropodidae	MaeuCathUNK14	GCA_028372415.1	CM051813.1	13587315	13589119	+	1804	P	exon 4 could not be identified		Unpublished global transcriptome of heart (DRX012250), spleen (DRX012251) and liver (DRX012248)	MSTRG.489;MSTRG.489.1	N/A	N	N/A	ATGAGGGGCTCAGCCATGCAGGTAGTCTTATTGGTGCTGGGGCTGCTCAGCCTGATGACTCCACTTGCCTGTGCCCAGGACCAGCCATACCAAGATGTGGTGAATAGATTCATTGAGGAATACAACATAAGGTCAGATTCAGAAAGCCTCTTTCGTCTCTCAAACCTGAATCTGCCA~~~CCACAGGAGAGCAATGATCCTACTGCTCCACAACTTCTGCAATTCACCATCAGAGAGACTGTGTGCTCTAAAACTGAACATCGCAATCCAGAAGAATGTGATTTCAAGAAAAATGGGCTGGTGGAAGAGTGCATTGGAACGGTTGACCTGTATTCTTCCAGTCCCTCTGTTGATATTTCCTGTGATGGGGTA	372	N/A	N/A	N/A	N/A	N/A	N/A	N/A	N/A	N/A	N/A	N/A	N/A	Classic cathelicidin	N/A	II	A
Opossum	Monodelphis domestica	Didelphidae	ModoCath1	GCF_027887165.1	Chromosome 7	28598229	28601028	+	2799	FL	First characterised by Belov et al 2007	N/A	N/A	N/A	N/A	Y	N/A	MASFRILLPLLLLGLIEIKAAEISGLSYQDALKVAMSHFNKNSEEKNSYWITATEAQTKWDSESKEPQHLGFTVQETECLKTETNPLIECTIKTDGKVKHCQATVQFISHSETDVQVHCSPVPSNQMVKRTKRGARRGLTKVLKKIFGSIVKKAVSKGVAEGLKAVDEARKAEKKGKKH	N/A	LKKIFGSIVKKAVSKGVAEGLKAVDEARKAEKKGKK	N (Peel et al 2017)	N (Peel et al 2017)	36	3840.66	7.9	33.33	-0.539	Y	2.77778	0	30.5556	Non-classical cathelicidin	N/A	I	UNK
Opossum	Monodelphis domestica	Didelphidae	ModoCath2	GCF_027887165.1	Chromosome 7	28632093	28634914	+	2821	FL	First characterised by Belov et al 2007	N/A	N/A	N/A	N/A	Y	N/A	MASFRILLPLLLLGLIEIKAAEISGLSYQDALKVAMSHFNRKSEEKNSYWITATEAQTKWDSESKEPQHLGFTVQETECLKTETNPLIECTIKTDGKVKHCQATVQFISHSETDVQVHCSPVPSNQMVKRTKRGIKKGISKVLKKFFSSMIKKAVSKGISKGISKGIQEVDKAIKQKKEGQKH	N/A	LKKFFSSMIKKAVSKGISKGISKGIQEVDKAIKQKK	N (Peel et al 2017)	N (Peel et al 2017)	36	3979.85	8.9	30.55	-0.453	Y	0	0	30.5556	Non-classical cathelicidin	N/A	I	UNK
Opossum	Monodelphis domestica	Didelphidae	ModoCath3	GCF_027887165.1	Chromosome 7	98066149	98068790	+	2641	FL	First characterised by Belov et al 2007	N/A	N/A	N/A	N/A	N/A	N/A	MEHLRKVLLMASVATILPAQVLSQSSLSYEKTLSVAIHFYNQVHGIENVFKVLEVHPPPSNQKPQDQRLKLLSFAMKEMVCPRTGELPLDQCDFKRDGLVKKCQGSISNEQDIPSIILTCDPVAPVTPAPPGFTTSSKKKGKKKLPYTVIFGRTDFP	N/A	APVTPAPPGFTTSSKKKGKKKLPYTVIFGRTDFP	N (Peel et al 2017)	N (Peel et al 2017)	34	3663.32	5.9	20.58	-0.585	Y	2.94118	17.6471	17.6471	NGP-like	N/A	I	B
Opossum	Monodelphis domestica	Didelphidae	ModoCath4	GCF_027887165.1	Chromosome 7	99607852	99610705	+	2853	FL	First characterised by Belov et al 2007	N/A	N/A	N/A	N/A	N/A	N/A	MQVPLLVLGLLSLLTPLASAQDLNYQNAVTEFIREYNSNIRSGNLFRLSVLTLPPGEGNNPTLSPVSFTITETVCQKEDGRDPEECDFKDNGMVKECFGVIRLEFTKPIVDVSCDGASKTKRRSLLKRLGDGIRGFWNGFRGRK	N/A	SKTKRRSLLKRLGDGIRGFWNGFRGRK	Y (Peel et al 2017)	Y (Peel et al 2017)	27	3190.75	8.9	37.03	-1.233	Hydrophilic	22.2222	0	14.8148	Classic cathelicidin	N/A	II	A
Opossum	Monodelphis domestica	Didelphidae	ModoCath5	GCF_027887165.1	Chromosome 7	99659008	99661913	+	2905	FL	First characterised by Belov et al 2007	N/A	N/A	N/A	N/A	N/A	N/A	MERGQIMWLLLLLMLVTPLASTQTLTYQDLVNRFIINYNKKSNSRNLFRLLALNLQPGANNDPAIPRPLNFTIMETVCPNTKQRQLVECDFKKHGLVKVCFGIISLDATQPSIDISCEEPGQIMNDGFWYQLIRTFGNLIHQKYRKLLEAYRKLRDIFSG	N/A	RTFGNLIHQKYRKLLEAYRKLRDIFSG	N (Peel et al 2017)	N (Peel et al 2017)	27	3323.89	5.1	25.92	-0.748	Hydrophilic	14.8148	0	11.1111	Marsupial ortholog in clade II	N/A	II	A
Opossum	Monodelphis domestica	Didelphidae	ModoCath6	GCF_027887165.1	Chromosome 7	99558480	99562023	-	3543	FL	First characterised by Belov et al 2007	N/A	N/A	N/A	N/A	Y	N/A	MASFRILLPLLLLGLMEVKATEVRGLSYYDALTIAMSHFNSKCDEKNAYWITATRPQLKWDRKSKELHRMGFTIQETECLKGETRTPSKCAFKKDGEEKYCRAAVKFICDGEADVWVRCSPMASNTMVRRSKRGIKVPSFVKKVLKDVVSESISHGIPKAISAVNKLIKKKKKGATTPRVK	N/A	VSESISHGIPKAISAVNKLIKKKKKGATTPRVK	N (Peel et al 2017)	N (Peel et al 2017)	33	3515.25	8.1	27.27	-0.445	Y	3.0303	6.06061	24.2424	Non-classical cathelicidin	N/A	I	A
Opossum	Monodelphis domestica	Didelphidae	ModoCath7	GCF_027887165.1	Chromosome 7	99533907	99537107	-	3200	FL	First characterised by Belov et al 2007	N/A	N/A	N/A	N/A	Y	N/A	MASFRILLPLLLLGLMEVKATEVRGLSYYDALTIAMSHFNSKCDEKNAYWITAITPQLKWDRKSKEPHRMGFAIQETECLKGETRTPSKCAFKKDGEEKYCRAAVKFICDGEADVWVRCSPMASNTIVRRSKRGIKVPGFVKKFLKDVVSETISHSIPKAISAVNKLIKKKKKGATTPRVK	N/A	VSESISHGIPKAISAVNKLIKKKKKGATTPRVK	NT	NT	33	3515.25	8.1	27.27	-0.445	Y	3.0303	6.06061	24.2424	Non-classical cathelicidin	N/A	I	A
Opossum	Monodelphis domestica	Didelphidae	ModoCath8	GCF_027887165.1	Chromosome 7	98159553	98181084	-	21531	FL	First characterised by Belov et al 2007	N/A	N/A	N/A	N/A	N/A	N/A	MENTWRVLLLLGLATVVSATPRRVFTYKEAAVLASRNFNRGSNEGRKYRVVEASLSTPDSPLELPLTFRIKETECPSTERQDPETCAFRENGAEKQCTANFTKLSRFGLRSLNCVDIVNDNNQNSLDFNLNVQKSQHKTSLKDLHLRSQEVPSITNLRS	N/A	DFNLNVQKSQHKTSLKDLHLRSQEVPSITNLRS	NT	NT	33	3834.31	2.4	15.15	-0.936	Y	6.06061	3.0303	9.09091	NGP ortholog	N/A	I	B
Opossum	Monodelphis domestica	Didelphidae	ModoCath9	GCF_027887165.1	Chromosome 7	98104438	98108501	-	4063	FL	First characterised by Belov et al 2007	N/A	N/A	N/A	N/A	N/A	N/A	MEHFRSILLLVSVATLIPTQAVPQSSLSYSKALSTAIHFYNQIHSRENAFWLLKTHPPSPSQDPEEQVPKLLSFTLKETICPVTEELLLDQCDFKADGLVKECQGSVSNEQDTAAIILTCEPVAPVPSRSRRTPLPKQKNGSKNRRFRIGGYTMISMKQPRVQKAPYMEAL	N/A	PKQKNGSKNRRFRIGGYTMISMKQPRVQKAPYMEAL	N (Peel et al 2017)	N (Peel et al 2017)	36	4210.99	7.9	25	-1.119	Y	11.1111	8.33333	13.8889	NGP-like	N/A	I	B
Opossum	Monodelphis domestica	Didelphidae	ModoCath10	GCF_027887165.1	Chromosome 7	98079568	98080552	+	984	FL	First characterised by Belov et al 2007	N/A	N/A	N/A	N/A	N/A	N/A	KPQDQRLKLLSFAMKEMLVKKCQASVSSEQDIVAIILTCDSGAPLVQGRIEEVTHGDPMLATLTQAHCPYFLRKKPEGEMATGGRPQETPKLLGAL	N/A	TLTQAHCPYFLRKKPEGEMATGGRPQETPKLLGAL	N (Peel et al 2017)	N (Peel et al 2017)	35	3840.47	2.1	14.28	-0.626	Y	5.71429	11.4286	8.57143	NGP-like	N/A	I	B
Opossum	Monodelphis domestica	Didelphidae	ModoCath11	GCF_027887165.1	Chromosome 7	98094453	98098230	+	3777	FL	First characterised by Belov et al 2007	N/A	N/A	N/A	N/A	N/A	N/A	MEHLRKVLLLVSVVTLIPAQVLPQSSPRDGNTLSAAIHFYNQVHGTKNAFKVLETHPPPSNQGALEQRLKFLSFTMKETMCPRNEEFPLQQCDFKRDGLVKKCQASVSNEQDIVAIILTCDLGALLLPRSRRALYRRRKYPTSYYLLLGGKGNNRGYKPHIIYV	N/A	LYRRRKYPTSYYLLLGGKGNNRGYKPHIIYV	N (Peel et al 2017)	N (Peel et al 2017)	31	3760.41	7.1	22.58	-0.826	Y	12.9032	6.45161	9.67742	NGP-like	N/A	I	B
Opossum	Monodelphis domestica	Didelphidae	ModoCath12	GCF_027887165.1	Chromosome 7	28647504	28650236	+	2732	FL	First characterised by Belov et al 2007	N/A	N/A	N/A	N/A	Y	N/A	MASFRFLLPLLLLGLIEIKAAEISGLSYQDALKVAMSHFHRKSEVKNSYWITATEAQTKWDRKSKEPHHLGFTVQETECLKTETHTLSKCTIKKDGKVKHCQATVQFISHSETDVQVHCSPVPSNQMVKRTKREISKILEEIFSTVIKIFIPKGFYKGIQLVNEIIKENNERQKQKP	N/A	IKIFIPKGFYKGIQLVNEIIKENNERQKQKP	N (Peel et al 2017)	N (Peel et al 2017)	31	3714.41	3.9	22.58	-0.777	Y	3.22581	6.45161	19.3548	Non-classical cathelicidin	N/A	I	UNK
Opossum	Monodelphis domestica	Didelphidae	ModoCath13	GCF_027887165.1	Chromosome 7	98083534	98086282	+	2748	FL	First characterised by Cho et al 2020	N/A	N/A	N/A	N/A	N/A	N/A	MEHLRKVLLLVSVVTLIPAQVLPQSSPRDGNTLSAAIHFYNQVHGTKNAFKVLETHPPPSNQGALEQRLKFLNVTMKETMCPRNEEFPLQQCDFKRDGLVKKCQASVSNEQDIVAIILTCDLGALLSPRSRRSIFKTKRSRVTKYHPLLCIGCGLRWPKFG	N/A	RSRRSIFKTKRSRVTKYHPLLCIGCGLRWPKF	NT	NT	32	3891.71	10.1	31.25	-0.0644	Y	18.75	6.25	12.5	NGP-like	N/A	N/A	N/A
Opossum	Monodelphis domestica	Didelphidae	ModoCath14	GCF_027887165.1	Could not be identified	N/A	N/A	N/A	N/A	N/A	First characterised by Cho et al 2020	N/A	N/A	N/A	N/A	N/A	N/A	N/A	N/A	N/A	N/A	N/A	N/A	N/A	N/A	N/A	N/A	N/A	N/A	N/A	N/A	N/A	N/A	N/A	N/A
Opossum	Monodelphis domestica	Didelphidae	ModoCath15	GCF_027887165.1	Could not be identified	N/A	N/A	N/A	N/A	N/A	First characterised by Cho et al 2020	N/A	N/A	N/A	N/A	N/A	N/A	N/A	N/A	N/A	N/A	N/A	N/A	N/A	N/A	N/A	N/A	N/A	N/A	N/A	N/A	N/A	N/A	N/A	N/A
Opossum	Monodelphis domestica	Didelphidae	ModoCath16	GCF_027887165.1	Could not be identified	N/A	N/A	N/A	N/A	N/A	First characterised by Cho et al 2020	N/A	N/A	N/A	N/A	N/A	N/A	N/A	N/A	N/A	N/A	N/A	N/A	N/A	N/A	N/A	N/A	N/A	N/A	N/A	N/A	N/A	N/A	N/A	N/A
Opossum	Monodelphis domestica	Didelphidae	ModoCath17	GCF_027887165.1	Chromosome 7	98320397	98328325	+	7928	FL	First characterised by Cho et al 2020	N/A	N/A	N/A	N/A	N/A	N/A	MGSPGRSLLVLCVALTIATLSAQRRRGLSDQEALSLFLKIYNRDSSDNAIFRLRESQPVLREGRTLTLNATIQETNCLKSENRNPDQCEFNERGLVRDCSGKMSPDRHPLLVVIVCDSVPSQVTQNQDVLQVANLNSHGKRKRRSSTEGDVSLDAFPDTQRRFPRSVQHVPQKKKEQT	N/A	FPRSVQHVPQKK	NT	NT	12	1450.71	3.1	25	-1.275	N/A+	8.33333	16.6667	16.6667		N/A	N/A	N/A
Opossum	Monodelphis domestica	Didelphidae	ModoCath18	GCF_027887165.1	Chromosome 7	98237094	98246404	+	9310	FL	First characterised by Cho et al 2020	N/A	N/A	N/A	N/A	N/A	N/A	MGSPGRSLLVLCVALTIATLSAQRRRGLSDQEALSLFLKIYNRDSSDNAIFRLRESQPVLREGRTLTLNATIQETNCLKSENRNPDQCEFNERGLVRDCSGKMSPDRHPLLVVIVCDSVPSQVTQNQDVLQVANLNSHGKRKRRSSTEGDVSLDAFPDTQRRFPRSIFPRFFPRPRPIFRPRPGPNLPGPPPVRPPVFQPVFNVAPPPPSPPHGPRISLNLPGLSSIPKAPPLPPGPQTSLNLPGFPSIRKALPLPPGSWTGLNLPSLPSIPKVPPPPPGRRRDPNFSKLLSDVLSDLNLPDLLSGPWLGPNSPSPPPRPNSTSPPPGPNSPNPSPGPNVPEPETDSDFP	N/A	N/A	N/A	N/A	N/A	N/A	N/A	N/A	N/A	N/A	N/A	N/A	N/A	N/A	N/A	N/A	N/A
Platypus	Ornithorhynchus anatinus	Ornithorhynchidae	OranCath1	GCF_004115215.2	Chromosome 13	2570724	2571926	+	1202	FL	First characterised by Warren et al 2008	N/A	N/A	N/A	N/A	N/A	N/A	METTWKLLLLAAVATVATAQSLSYEEAVVAAVTEYNRESDADALFWLLELKPQEAIPVNFTIQETVCPKVENRSPDQCDFKEGGVVRNCSGTVLPTQEAPVVTLTCDRPIRTKRRIKLIKNGVKKVKDILKNNNIIILPGSNEK	N/A	KDILKNNNIIILPGSNEK	Y (Wang et al 2011)	NT	18	20023.4	0.9	16.6667	-0.55	Y	0	5.55556	16.6667	Base of clade II	N/A	II	A
Platypus	Ornithorhynchus anatinus	Ornithorhynchidae	OranCath2	GCF_004115215.2	Chromosome 13	1874773	1876022	+	1249	FL	First characterised by Warren et al 2008	N/A	N/A	N/A	N/A	N/A	N/A	MASGAWRVLLLVSVAAALTPARGLSHREAVNLALDTYNRGSDVDRAFRVFGSVPRPRPAPSPTTIPLNFTVKETVCFKREKFDLDQCDFRDRGLVRDCTGFVSTAQRPPTVTISCEGPIRTKRFLFSLIRATFSIGRAVSATVRGLRYRFRRNKRRRG	N/A	TFSIGRAVSATVRGLRYRFRRNKRRRG	NT	NT	27	3237.77	9.9	37.037	-1.019	Y	33.3333	0	3.7037	Base of clade II	N/A	II	C
Platypus	Ornithorhynchus anatinus	Ornithorhynchidae	OranCath3	GCF_004115215.2	Chromosome 13	2550704	2558932	+	8228	FL	First characterised by Warren et al 2008	N/A	N/A	N/A	N/A	Y	N/A	MQGGWTVLLLGLAGAMPRATAQTQGLSHAEALAIAVDNYNQDSAEENVFRLLSAEPRPEWDADLGTPQVLNFTIQETVCPKAESPTPERCDFKADGLVKDCLGSISTGGGPPAVVVTCEPKDGPTRTKRIFRKIMRRLRRSKWTIEIRGKVEI	N/A	KDGPTRTKRIFRKIMRRLRRSKWTIEIRGKVEI	NT	NT	33	4215.99	9.9	39.3939	-1.121	Hydrophilic	24.2424	3.0303	15.1515	Non-classical cathelicidin	N/A	I	A
Platypus	Ornithorhynchus anatinus	Ornithorhynchidae	OranCath4p	GCF_004115215.2	Chromosome 13	1870146	1871487	+	1341	P	First characterised by Warren et al 2008	N/A	N/A	N/A	N/A	N	N/A	MAPGIWRVLLLVSVAAALTPALGLSHGEAVNLALDSYNRGPDIKRVFRVFGSVPPPEAAPSPTAIPLNFTVKETVCFKKEKLDLEQCAFRDNGLVRDCTGFVSTAQRPPTVTISCEG	N/A	N/A	N/A	N/A	N/A	N/A	N/A	N/A	N/A	N/A	N/A	N/A	N/A	Base of clade II	N/A	II	C
Platypus	Ornithorhynchus anatinus	Ornithorhynchidae	OranCath5	GCF_004115215.2	Chromosome 13	1865826	1867097	+	1271	FL	First characterised by Warren et al 2008	N/A	N/A	N/A	N/A	N/A	N/A	SGVWKVLLLVSVAAALTPARGLSHREALNLALDTYNKGSDVDRAFWVFGPVPKPGPAPSPTTIPLKFTVKETVCFKREKFDPEQCDFRLARDCTGSVSTDQEIPAVTIACEGVIRAKRFLQFFNSGRQGNLIIGSNIQVQ	N/A	KRFLQFFNSGRQGNLIIGSNIQVQ	NT	NT	24	2765.17	2.9	12.5	-0.271	Y	8.33333	0	4.16667	Base of clade II	N/A	II	C
Platypus	Ornithorhynchus anatinus	Ornithorhynchidae	OranCath6	GCF_004115215.2	Chromosome 13	2577209	2580251	+	3042	FL	First characterised by Warren et al 2008	N/A	N/A	N/A	N/A	N/A	N/A	LLLAAVATLATAQSLSYEEALARTIASYNKASDSDNLFRLQELKLHEGTVSPGPGEGRRNNANAFPVNFTIQETVCTKEEMRPLDQCDFKEGGLVRECSGTISMDKDDPSVNVTCDGVSVPGTRAQSGTTSPGSGSRRVARSRG	N/A	SVPGTRAQSGTTSPGSGSRRVARSRG	N (Peel et al 2017)	N (Peel et al 2017)	26	2572.77	4.9	19.2	-1.004	Y	19.2308	7.69231	0	Base of clade II	N/A	II	A
Platypus	Ornithorhynchus anatinus	Ornithorhynchidae	OranCath7	GCF_004115215.2	Chromosome 13	1848358	1850282	+	1924	FL	First characterised by Zhou et al 2021	N/A	N/A	N/A	N/A	N/A	N/A	MAEGSWRVLLLVSLAAALATARGLSQRRAVKIALDSYNKGSDTDSTFRLVHYIKKSGPVDPSKPIPVTFTVQETVCRKSDNPVPDRCDFKKKGLVKICTGTVSSATGSPSASITCDGSVRTKRFFRTFGRMIGRIRRGIGRTWRKIKRGYREGRRGKERGPDRGSSPNPGGSPDQEENSEPQQ	N/A	RTKRFFRTFGRMIGRIRRGIGRTWRKIKRGYREGRRGKERGPDRGSSPNPGGSPDQEENSEPQQ	NT	NT	64	7501.41	11.9	29.6875	-1.823	Hydrophilic	23.4375	7.8125	6.25	Base of clade II	N/A	II	C
Platypus	Ornithorhynchus anatinus	Ornithorhynchidae	OranCath8p	GCF_004115215.2	Chromosome 13	1842741	1843547	-	806	P	First characterised by Zhou et al 2021	N/A	N/A	N/A	N/A	N	N/A	MAEGSWRVLLLVSLAAALATARGLSQRRAVKIALDSYSQGSDTDSTFRLVRYVDPSKPIPVTFTVQETVCRKSDNPVPDRCDFKKKGLVKICTGTVSSATGSPSASITCDG	N/A	N/A	N/A	N/A	N/A	N/A	N/A	N/A	N/A	N/A	N/A	N/A	N/A	Base of clade II	N/A	II	C
Platypus	Ornithorhynchus anatinus	Ornithorhynchidae	OranCath9	GCF_004115215.2	Chromosome 13	2078868	2084028	+	5160	FL	First characterised by Zhou et al 2021	N/A	N/A	N/A	N/A	Y	N/A	MGVLLLLILLAPAPGVAAFPSQTLSRQEALSLALHSYNRRAASERAFRLLEAAPAPAQSPGARTQELSFTLQETVCPMAPGLDPDKCDLRPDGLVRACSGSVSLEDGGPGVLLTCDTLGRAPLRVKRKSLRRRLCKPLRIGCHGPLAHAPMSRYGLRHGDRVLV	N/A	KRKSLRRRLCKPLRIGCHGPLAHAPMSRYGLRHGDRVLV	NT	NT	39	4505.45	10.6	28.2051	-0.613	Y	20.5128	7.69231	7.69231	Non-classical cathelicidin	N/A	I	B
Platypus	Ornithorhynchus anatinus	Ornithorhynchidae	OranCath10	GCF_004115215.2	Chromosome 13	2087948	2092874	+	4926	FL	First characterised by Zhou et al 2021	N/A	N/A	N/A	N/A	N/A	N/A	MGGTGRLLLLLGLAAVATAGPPEAEKKYREAVSLALDAYNRGLTGSSAFRLLEPSQLKPDLPRGHLKFKIKETVCPVAEKCQQRECDFKEDGLERDCSGIFLAPSDTRIMVLSCRPAGGRRLRRSSGSEEPDWSKVPSKYREMYENAKYDIIANILRNF	N/A	PSKYREMYENAKYDIIANILRNF	NT	NT	23	2849.26	0.9	17.3913	-0.804	Y	8.69565	4.34783	8.69565	NGP ortholog	N/A	I	B
Short beaked echidna	Tachyglossus aculeatus	Tachyglossidae	TaacCath1	GCF_015852505.1	Chromosome 13	3594045	3595305	+	1260	FL	First characterised by Peel et al 2017	N/A	N/A	N/A	N/A	N/A	N/A	METAWKVLLLAAVATLAVAQSLSHEEAVAAAISNYNRESDADNLFRLLELKPQERPLESPNAIPVNFTIQETVCPKVENRSPDQCDFKEGGVVRDCSGTVLATLEGPVVTVTCDKPIRTKRRWKLIKKGGKIVKDFLTKNNIIILPGGNE	N/A	PIRTKRRWKLIKKGGKIVKDLLTKNNIIILPGGNE	Y (Peel et al 2017)	N (Peel et al 2017)	35	4011.89	7.9	28.6	-0.543	Y	8.57143	5.71429	20	Base of clade II	N/A	II	A
Short beaked echidna	Tachyglossus aculeatus	Tachyglossidae	TaacCath2	GCF_015852505.1	Chromosome 13	3599581	3603247	+	3666	FL	First characterised by Zhou et al 2021	N/A	N/A	N/A	N/A	N/A	N/A	MEAAWKALLLAAVATLATAQSLSFEEALAGTIATYNKESNSDNLFRLHRLQLQEGTSNSANIFPVNFTIHETVCSKKEETRPLDQCDFKEGGLVRECSGTISMDKDDPSVNVTCNGPVRTKRRFGRFFKKVKNALKKGIKKIGRGIQKLSEKIGGLNLKFQVPLPQG	N/A	LKKGIKKIGRGIQKLSEKIGGLNLKFQVPLPQG	NT	NT	33	3587.4	6.9	24.2424	-0.355	Y	3.0303	6.06061	21.2121	Base of clade II	N/A	II	A
Short beaked echidna	Tachyglossus aculeatus	Tachyglossidae	TaacCath3	GCF_015852505.1	Chromosome 13	2301406	2303236	-	1830	FL	First characterised by Zhou et al 2021	N/A	N/A	N/A	N/A	N/A	N/A	MAAGSWRVLLLVSVAAVLTPARGLSQREAVDLAVNSYNRGSDIDNVFRFVDYIKKSGPVDPSKPTQVTFTIQETVCRKSDNRVPDRCDFKRNGVVKVCTGTVSLATGSPSVSITCDGSVRTKRFFRAFGRLIGRIGRKISKSWQKVKAGYHRGRWGKRRQGQSGGAVPGGSPGEEQNPEQQQ	N/A	PGGSPGEEQNPEQQQ	NT	NT	15	1581.57	-3.1	0	-2.32	Hydrophilic	0	20	0	Base of clade II	N/A	II	C
Short beaked echidna	Tachyglossus aculeatus	Tachyglossidae	TaacCath4	GCF_015852505.1	Chromosome 13	2311391	2313403	+	2012	FL	First characterised by Zhou et al 2021	N/A	N/A	N/A	N/A	N/A	N/A	MAAGSWRVLLLVSVAAVLTPAWGLSQREAVDLALDSYNKGLDIDNIFRFVDYIKKSGPVNPSKPTLVRFTIQETVCRKSDNRVPDQCDFKRNGLVKVCTGTVFPATGSPSVSITCDGSIRTKRFFRGVGRLAGRFRRKISKSWRKIKEGYHRGRWGRRSRGQGGRAVPGGSPGEEENQEEQQ	N/A	PGGSPGEEENQEEQQ	NT	NT	15	1614.56	-5.1	0	-2.447	Hydrophilic	0	13.3333	0	Base of clade II	N/A	II	C
Short beaked echidna	Tachyglossus aculeatus	Tachyglossidae	TaacCath5	GCF_015852505.1	Chromosome 13	2332164	2333472	+	1308	FL	First characterised by Zhou et al 2021	N/A	N/A	N/A	N/A	N/A	N/A	MTTGVWRVLLLVSVAAALTPARGLSHREAVNLALDAYNRGPDVTRAFRVFGSVPRPRADPSPTTIPLNFTVKETVCFKREGLNPDKCAFKDHGLVRDCTGSVSTAQEPPAVTISCEGPIRTKRFLFSIIRAGIKLGRSIVHLIKRNRRQEH	N/A	GIKLGRSIVHLIKRNRRQEH	NT	NT	20	2410.86	5.4	30	-0.95	Y	20	0	10	Base of clade II	N/A	II	C
Short beaked echidna	Tachyglossus aculeatus	Tachyglossidae	TaacCath6	GCF_015852505.1	Chromosome 13	2768582	2784074	-	15492	FL	First characterised by Zhou et al 2021	N/A	N/A	N/A	N/A	Y	N/A	MGLLLLLILLAQTAGVAAYPSQALSHREALSLALGSYNRQSGGQHAFRLLEAAPAPAQSSRARTQELSFTLQETVCPNAPGLELDKCDFSPDGLVRACTGLVSLEDDSRGILVTCDTLGRAPLRVKRTRRPLPARKCGRIGCYGLLRRLKRIDQLI	N/A	KRTRRPLPARKCGRIGCYGLLRRLKRIDQLI	NT	NT	31	3707.56	9.8	35.4839	-0.703	Y	25.8065	6.45161	9.67742	Non-classical cathelicidin	N/A	I	B
																									5.5

## Sheet: Genomic organisation
Species	Cathelicidin (blue) or flanking gene (grey)	Genome assembly ID	Scaffold	Gene start coordinate	Gene end coordinate	Strand
Koala	NME6p	GCA_003287225.2	POVN02000001.1	295080138	295080180	+
Koala	MYL3	GCA_003287225.2	POVN02000004.1	92473781	92480517	-
Koala	PTH1R	GCA_003287225.2	POVN02000004.1	92660063	92690531	+
Koala	CCDC12	GCA_003287225.2	POVN02000004.1	92753700	92762787	-
Koala	NBEAL2	GCA_003287225.2	POVN02000004.1	92911870	93007766	+
Koala	SETD2	GCA_003287225.2	POVN02000004.1	93024771	93117551	-
Koala	KIF9	GCA_003287225.2	POVN02000004.1	93312777	93303209	-
Koala	KLHL18	GCA_003287225.2	POVN02000004.1	93315001	93404277	+
Koala	PhciCath3	GCA_003287225.2	POVN02000004.1	93420271	93422991	+
Koala	PhciCath1	GCA_003287225.2	POVN02000004.1	93431722	93435024	-
Koala	PhciCath6	GCA_003287225.2	POVN02000004.1	93472009	93477286	-
Koala	PTPN23	GCA_003287225.2	POVN02000004.1	93532774	93577236	+
Koala	SCAP	GCA_003287225.2	POVN02000004.1	93578653	93646536	-
Koala	ELP6	GCA_003287225.2	POVN02000004.1	93703416	93726608	-
Koala	CSPG5	GCA_003287225.2	POVN02000004.1	93782567	93798851	-
Koala	SMARCC1	GCA_003287225.2	POVN02000004.1	93811980	93985730	-
Koala	DHX30	GCA_003287225.2	POVN02000004.1	94255497	94287508	+
Koala	MAP4	GCA_003287225.2	POVN02000004.1	94289844	94514102	-
Koala	CDC25A	GCA_003287225.2	POVN02000004.1	94586381	94605462	-
Koala	PhciCath10	GCA_003287225.2	POVN02000004.1	94669958	94672066	+
Koala	PhciCath9	GCA_003287225.2	POVN02000004.1	94703227	94705627	+
Koala	PhciCath5	GCA_003287225.2	POVN02000004.1	94723179	94726432	+
Koala	PhciCath4	GCA_003287225.2	POVN02000004.1	94745467	94748414	+
Koala	PhciCath8	GCA_003287225.2	POVN02000004.1	94769567	94772897	+
Koala	PhciCath7	GCA_003287225.2	POVN02000004.1	94791208	94793329	+
Koala	PhciCath2	GCA_003287225.2	POVN02000004.1	94810970	94813723	+
Koala	MYO1G	GCA_003287225.2	POVN02000004.1	94858942	94823594	-
Koala	SNORA9	GCA_003287225.2	POVN02000004.1	94864942	94864812	-
Tasmanian devil	MYL3	GCF_902635505.1	Chromosome 1	89733271	89750679	-
Tasmanian devil	PTH1R	GCF_902635505.1	Chromosome 1	89889804	89949725	+
Tasmanian devil	CCDC12	GCF_902635505.1	Chromosome 1	90004348	90076445	-
Tasmanian devil	NBEAL2	GCF_902635505.1	Chromosome 1	90091147	90249456	+
Tasmanian devil	SETD2	GCF_902635505.1	Chromosome 1	90266763	90399350	-
Tasmanian devil	KIF9	GCF_902635505.1	Chromosome 1	90481503	90548469	-
Tasmanian devil	KLHL18	GCF_902635505.1	Chromosome 1	90627730	90628116	+
Tasmanian devil	SahaCath1	GCF_902635505.1	Chromosome 1	90646900	90654861	+
Tasmanian devil	SahaCath2	GCF_902635505.1	Chromosome 1	90658228	90663992	-
Tasmanian devil	SahaCath7	GCF_902635505.1	Chromosome 1	90731867	90737457	+
Tasmanian devil	PTPN23	GCF_902635505.1	Chromosome 1	90766481	90797715	+
Tasmanian devil	SCAP	GCF_902635505.1	Chromosome 1	90798669	90888358	-
Tasmanian devil	ELP6	GCF_902635505.1	Chromosome 1	90902725	90917904	-
Tasmanian devil	CSPG5	GCF_902635505.1	Chromosome 1	90994368	91009222	-
Tasmanian devil	SMARCC1	GCF_902635505.1	Chromosome 1	91019162	91177688	-
Tasmanian devil	DHX30	GCF_902635505.1	Chromosome 1	91397457	91426937	+
Tasmanian devil	MAP4	GCF_902635505.1	Chromosome 1	91428775	91634503	-
Tasmanian devil	CDC25A	GCF_902635505.1	Chromosome 1	91689323	91712405	-
Tasmanian devil	SahaCath3	GCF_902635505.1	Chromosome 1	91790397	91795100	+
Tasmanian devil	SahaCath5	GCF_902635505.1	Chromosome 1	91827181	91830097	+
Tasmanian devil	SahaCath6	GCF_902635505.1	Chromosome 1	91839485	91841543	+
Tasmanian devil	SahaCath4	GCF_902635505.1	Chromosome 1	91863595	91866430	+
Tasmanian devil	MYO1G	GCF_902635505.1	Chromosome 1	91871542	91907332	-
Tasmanian devil	SNORA9	GCF_902635505.1	Chromosome 1	91911843	91911977	-
Tasmanian devil	NME6	GCF_902635505.1	Chromosome 5	2142040	2145849	+
Opossum	lcnRNA	GCF_027887165.1	Chromosome 7	28484365	28493623	-
Opossum	ModoCath1	GCF_027887165.1	Chromosome 7	28598229	28601028	+
Opossum	ModoCath2	GCF_027887165.1	Chromosome 7	28632093	28634914	+
Opossum	ModoCath12	GCF_027887165.1	Chromosome 7	28647504	28650236	+
Opossum	lcnRNA	GCF_027887165.1	Chromosome 7	28788271	28819078	-
Opossum	SLC25A26	GCF_027887165.1	Chromosome 7	28819092	28968639	+
Opossum	PTH1R	GCF_027887165.1	Chromosome 7	97195620	97268683	+
Opossum	MYL3	GCF_027887165.1	Chromosome 7	97022663	97045424	-
Opossum	CCDC12	GCF_027887165.1	Chromosome 7	97332616	97424956	-
Opossum	NBEAL2	GCF_027887165.1	Chromosome 7	97447114	97598196	+
Opossum	SETD2	GCF_027887165.1	Chromosome 7	97616016	97759338	-
Opossum	KIF9	GCF_027887165.1	Chromosome 7	97928903	97947363	-
Opossum	KLHL18	GCF_027887165.1	Chromosome 7	97947375	98024636	+
Opossum	ModoCath3	GCF_027887165.1	Chromosome 7	98066149	98068790	+
Opossum	ModoCath10	GCF_027887165.1	Chromosome 7	98079568	98080552	+
Opossum	ModoCath13	GCF_027887165.1	Chromosome 7	98083534	98086282	+
Opossum	ModoCath11	GCF_027887165.1	Chromosome 7	98094453	98098230	+
Opossum	ModoCath9	GCF_027887165.1	Chromosome 7	98104438	98108501	-
Opossum	ModoCath8	GCF_027887165.1	Chromosome 7	98159553	98181084	-
Opossum	ModoCath18	GCF_027887165.1	Chromosome 7	98237094	98246404	+
Opossum	ModoCath17	GCF_027887165.1	Chromosome 7	98320397	98328325	+
Opossum	PTPN23	GCF_027887165.1	Chromosome 7	98358268	98393855	+
Opossum	SCAP	GCF_027887165.1	Chromosome 7	98394917	98508009	-
Opossum	ELP6	GCF_027887165.1	Chromosome 7	98535393	98552238	-
Opossum	CSPG5	GCF_027887165.1	Chromosome 7	98634232	98652286	-
Opossum	SMARCC1	GCF_027887165.1	Chromosome 7	98661367	98817997	-
Opossum	DHX30	GCF_027887165.1	Chromosome 7	99087722	99120839	+
Opossum	MAP4	GCF_027887165.1	Chromosome 7	99122679	99357500	-
Opossum	CDC25A	GCF_027887165.1	Chromosome 7	99417613	99446748	-
Opossum	ModoCath7	GCF_027887165.1	Chromosome 7	99533907	99537107	-
Opossum	ModoCath6	GCF_027887165.1	Chromosome 7	99558480	99562023	-
Opossum	ModoCath4	GCF_027887165.1	Chromosome 7	99607852	99610705	+
Opossum	ModoCath5	GCF_027887165.1	Chromosome 7	99659008	99661913	+
Opossum	MYO1G	GCF_027887165.1	Chromosome 7	99671014	99710065	-
Opossum	SNORA9	GCF_027887165.1	Chromosome 7	99716960	99717094	-
Opossum	NME6	GCF_027887165.1	Chromosome 5	13790587	13792842	+
Opossum	ModoCath14	GCF_027887165.1		not identified
Opossum	ModoCath15	GCF_027887165.1		not identified
Opossum	ModoCath16	GCF_027887165.1	idetical protein sequence to ModoCath9	not identified
Opossum	ModoCath19	GCF_027887165.1		not identified
Tammar wallaby	MYL3	GCA_028372415.1	CM051813.1	11282548	11289350	-
Tammar wallaby	PTH1R	GCA_028372415.1	CM051813.1	11453313	11483131	+
Tammar wallaby	CCDC12	GCA_028372415.1	CM051813.1	11551258	11563149	-
Tammar wallaby	NBEAL2	GCA_028372415.1	CM051813.1	11703847	11789750	+
Tammar wallaby	SETD2	GCA_028372415.1	CM051813.1	11805116	11913283	-
Tammar wallaby	KIF9	GCA_028372415.1	CM051813.1	12087333	12078110	-
Tammar wallaby	KLHL18	GCA_028372415.1	CM051813.1	12089315	12180445	+
Tammar wallaby	MaeuCathUNK1p	GCA_028372415.1	CM051813.1	12200628	12202752	+
Tammar wallaby	MaeuCath8	GCA_028372415.1	CM051813.1	12232211	12227682	-
Tammar wallaby	MaeuCathUNK2	GCA_028372415.1	CM051813.1	12281441	12276517	-
Tammar wallaby	MaeuCathUNK3p	GCA_028372415.1	CM051813.1	12299168	12302520	+
Tammar wallaby	MaeuCathUNK4	GCA_028372415.1	CM051813.1	12327178	12331680	-
Tammar wallaby	MaeuCathUNK5p	GCA_028372415.1	CM051813.1	12346747	12349981	+
Tammar wallaby	MaeuCathUNK6	GCA_028372415.1	CM051813.1	12369885	12374391	-
Tammar wallaby	MaeuCathUNK7p	GCA_028372415.1	CM051813.1	12389471	12392698	+
Tammar wallaby	PTPN23	GCA_028372415.1	CM051813.1	12416901	12459369	+
Tammar wallaby	SCAP	GCA_028372415.1	CM051813.1	12460530	12505106	-
Tammar wallaby	ELP6	GCA_028372415.1	CM051813.1	12556725	12574708	-
Tammar wallaby	CSPG5	GCA_028372415.1	CM051813.1	12632227	12646471	-
Tammar wallaby	SMARCC1	GCA_028372415.1	CM051813.1	12659414	12832343	-
Tammar wallaby	DHX30	GCA_028372415.1	CM051813.1	13047407	175592012	+
Tammar wallaby	MAP4	GCA_028372415.1	CM051813.1	13078386	13229047	-
Tammar wallaby	CDC25A	GCA_028372415.1	CM051813.1	13365156	13386448	-
Tammar wallaby	MaeuCathUNK8p	GCA_028372415.1	CM051813.1	13559899	13561989	-
Tammar wallaby	MaeuCathUNK9p	GCA_028372415.1	CM051813.1	13575356	13577516	-
Tammar wallaby	MaeuCathUNK14p	GCA_028372415.1	CM051813.1	13587315	13589119	+
Tammar wallaby	MaeuCathUNK12	GCA_028372415.1	CM051813.1	13627538	13630518	+
Tammar wallaby	MaeuCathUNK13	GCA_028372415.1	CM051813.1	13659598	13662565	+
Tammar wallaby	MaeuCath7	GCA_028372415.1	CM051813.1	13707955	13711109	+
Tammar wallaby	MaeuCath1	GCA_028372415.1	CM051813.1	13718599	13721656	+
Tammar wallaby	MaeuCathUNK10p	GCA_028372415.1	CM051813.1	13762701	13765440	+
Tammar wallaby	MaeuCath2-pseudogene	GCA_028372415.1	CM051813.1	13798846	13801876	+
Tammar wallaby	MaeuCath3	GCA_028372415.1	CM051813.1	13826941	13830358	+
Tammar wallaby	MaeuCathUNK11	GCA_028372415.1	CM051813.1	13851063	13853835	+
Tammar wallaby	MYO1G	GCA_028372415.1	CM051813.1	13895500	13863634	-
Tammar wallaby	SNORA9	GCA_028372415.1	CM051813.1	13901000	13900870	-
Tammar wallaby	NME6p	GCA_028372415.1	CM051815.1	310606602	310606644	+
Tammar wallaby	MaeuCath4	GCA_028372415.1		not identified
Tammar wallaby	MaeuCath5	GCA_028372415.1		not identified
Tammar wallaby	MaeuCath6	GCA_028372415.1		not identified
Woylie	MYL3	mBetpen1.pri.20210916.fasta	betpen_scaffold119	11003051	10997847	-
Woylie	PTH1R	mBetpen1.pri.20210916.fasta	betpen_scaffold119	11200238	11203138	+
Woylie	CCDC12	mBetpen1.pri.20210916.fasta	betpen_scaffold119	11267640	11278688	-
Woylie	NBEAL2	mBetpen1.pri.20210916.fasta	betpen_scaffold119	11431833	11514628	+
Woylie	SETD2	mBetpen1.pri.20210916.fasta	betpen_scaffold119	11530287	11644241	-
Woylie	KIF9	mBetpen1.pri.20210916.fasta	betpen_scaffold119	11827259	11818101	-
Woylie	KLHL18	mBetpen1.pri.20210916.fasta	betpen_scaffold119	11829218	11922094	+
Woylie	BepeCath6	mBetpen1.pri.20210916.fasta	betpen_scaffold119	11944672	11947293	+
Woylie	BepeCath2	mBetpen1.pri.20210916.fasta	betpen_scaffold119	12068708	12073484	-
Woylie	BepeCath8	mBetpen1.pri.20210916.fasta	betpen_scaffold119	12123323	12128468	-
Woylie	BepeCath1	mBetpen1.pri.20210916.fasta	betpen_scaffold119	12149612	12196618	+
Woylie	PTPN23	mBetpen1.pri.20210916.fasta	betpen_scaffold119	12223478	12268997	+
Woylie	SCAP	mBetpen1.pri.20210916.fasta	betpen_scaffold119	12270149	12308914	-
Woylie	ELP6	mBetpen1.pri.20210916.fasta	betpen_scaffold119	12378712	12393553	-
Woylie	CSPG5	mBetpen1.pri.20210916.fasta	betpen_scaffold119	12451377	12465710	-
Woylie	SMARCC1	mBetpen1.pri.20210916.fasta	betpen_scaffold119	12479522	12645356	-
Woylie	DHX30	mBetpen1.pri.20210916.fasta	betpen_scaffold119	12886320	12912911	+
Woylie	MAP4	mBetpen1.pri.20210916.fasta	betpen_scaffold119	12916293	13073307	-
Woylie	CDC25A	mBetpen1.pri.20210916.fasta	betpen_scaffold119	13211769	13237644	-
Woylie	BepeCath3	mBetpen1.pri.20210916.fasta	betpen_scaffold119	13399968	13403310	+
Woylie	BepeCath7	mBetpen1.pri.20210916.fasta	betpen_scaffold119	13538501	13541595	+
Woylie	BepeCath5	mBetpen1.pri.20210916.fasta	betpen_scaffold119	13551882	13555213	+
Woylie	BepeCath4	mBetpen1.pri.20210916.fasta	betpen_scaffold119	13576584	13579318	+
Woylie	MYO1G	mBetpen1.pri.20210916.fasta	betpen_scaffold119	13622121	13588723	-
Woylie	SNORA9	mBetpen1.pri.20210916.fasta	betpen_scaffold119	13627230	13627100	-
Woylie	NME6p	mBetpen1.pri.20210916.fasta	betpen_scaffold149	17582482	17582440	-
Common wombat	MYL3	vu-2k.fasta	HiC_scaffold_1	80937817	80943516	-
Common wombat	PTH1R	vu-2k.fasta	HiC_scaffold_1	81120279	81151208	+
Common wombat	NBEAL2	vu-2k.fasta	HiC_scaffold_1	81431362	81452036	+
Common wombat	SETD2	vu-2k.fasta	HiC_scaffold_1	81469910	81567864	-
Common wombat	KIF9	vu-2k.fasta	HiC_scaffold_1	81687476	81759018	-
Common wombat	KLHL18	vu-2k.fasta	HiC_scaffold_1	81763546	81854015	+
Common wombat	VourCath1	vu-2k.fasta	HiC_scaffold_1	81872140	81874833	+
Common wombat	VourCath2p	vu-2k.fasta	HiC_scaffold_1	81883203	81888222	-
Common wombat	VourCath3	vu-2k.fasta	HiC_scaffold_1	81930305	81934892	-
Common wombat	VourCath4p	vu-2k.fasta	HiC_scaffold_1	81957604	81962850	+
Common wombat	PTPN23	vu-2k.fasta	HiC_scaffold_1	81999937	82010709	+
Common wombat	SCAP	vu-2k.fasta	HiC_scaffold_1	82012040	82053986	-
Common wombat	ELP6	vu-2k.fasta	HiC_scaffold_1	82103543	82113920	-
Common wombat	CSPG5	vu-2k.fasta	HiC_scaffold_1	82175535	82191931	-
Common wombat	SMARCC1	vu-2k.fasta	HiC_scaffold_1	82201709	82363200	-
Common wombat	DHX30	vu-2k.fasta	HiC_scaffold_1	82622320	82653811	+
Common wombat	MAP4	vu-2k.fasta	HiC_scaffold_1	82811917	82812081	-
Common wombat	CDC25A	vu-2k.fasta	HiC_scaffold_1	82959864	82979636	-
Common wombat	VourCath5p	vu-2k.fasta	HiC_scaffold_1	83025129	83027295	-
Common wombat	VourCath6	vu-2k.fasta	HiC_scaffold_1	83080309	83083133	+
Common wombat	MYO1G	vu-2k.fasta	HiC_scaffold_1	83092285	83123630	-
Common wombat	SNORA9	vu-2k.fasta	HiC_scaffold_1	83133297	83133166	-
Common wombat	VourCath7	vu-2k.fasta	HiC_scaffold_19329	2382	248	-
Common wombat	CCDC12	vu-2k.fasta	HiC_scaffold_2	229868617	229868763	+
Common wombat	VourCath9	vu-2k.fasta	HiC_scaffold_2707	10626	12521	+
Common wombat	NME6p	vu-2k.fasta	HiC_scaffold_28074	1288	1329	+
Common wombat	VourCath8	vu-2k.fasta	HiC_scaffold_31548	81	1954	+
Western ringtail possum	PspeCath3	Pseudocheirus_peregrinus_occidentalis_HiC.fasta	HiC_scaffold_23356	5154	8036	+
Western ringtail possum	PspeCath1p	Pseudocheirus_peregrinus_occidentalis_HiC.fasta	HiC_scaffold_25992	905	2673	+
Western ringtail possum	MYL3	Pseudocheirus_peregrinus_occidentalis_HiC.fasta	HiC_scaffold_27379	8892	8446	-
Western ringtail possum	NME6p	Pseudocheirus_peregrinus_occidentalis_HiC.fasta	HiC_scaffold_5251	13964	14013	+
Western ringtail possum	PspeCath4p	Pseudocheirus_peregrinus_occidentalis_HiC.fasta	HiC_scaffold_62361	860	4675	+
Western ringtail possum	PTH1R	Pseudocheirus_peregrinus_occidentalis_HiC.fasta	HiC_scaffold_7	71292658	73608733	+
Western ringtail possum	NBEAL2	Pseudocheirus_peregrinus_occidentalis_HiC.fasta	HiC_scaffold_7	73723169	73759025	-
Western ringtail possum	CCDC12	Pseudocheirus_peregrinus_occidentalis_HiC.fasta	HiC_scaffold_7	73770761	73779359	-
Western ringtail possum	SETD2	Pseudocheirus_peregrinus_occidentalis_HiC.fasta	HiC_scaffold_7	73967610	74062576	-
Western ringtail possum	KIF9	Pseudocheirus_peregrinus_occidentalis_HiC.fasta	HiC_scaffold_7	74223309	74222456	-
Western ringtail possum	KLHL18p	Pseudocheirus_peregrinus_occidentalis_HiC.fasta	HiC_scaffold_7	74225536	74289238	+
Western ringtail possum	PspeCath2	Pseudocheirus_peregrinus_occidentalis_HiC.fasta	HiC_scaffold_7	74320334	74326022	-
Western ringtail possum	PspeCath6p	Pseudocheirus_peregrinus_occidentalis_HiC.fasta	HiC_scaffold_7	74374873	74380108	+
Western ringtail possum	SCAP	Pseudocheirus_peregrinus_occidentalis_HiC.fasta	HiC_scaffold_7	74404179	74451042	+
Western ringtail possum	PTPN23	Pseudocheirus_peregrinus_occidentalis_HiC.fasta	HiC_scaffold_7	74452301	74492170	-
Western ringtail possum	ELP6	Pseudocheirus_peregrinus_occidentalis_HiC.fasta	HiC_scaffold_7	74508347	74524432	-
Western ringtail possum	CSPG5	Pseudocheirus_peregrinus_occidentalis_HiC.fasta	HiC_scaffold_7	74574801	74590840	-
Western ringtail possum	SMARCC1	Pseudocheirus_peregrinus_occidentalis_HiC.fasta	HiC_scaffold_7	74603791	74736428	-
Western ringtail possum	DHX30	Pseudocheirus_peregrinus_occidentalis_HiC.fasta	HiC_scaffold_7	74970947	75001000	+
Western ringtail possum	MAP4	Pseudocheirus_peregrinus_occidentalis_HiC.fasta	HiC_scaffold_7	75002886	75116919	-
Western ringtail possum	CDC25A	Pseudocheirus_peregrinus_occidentalis_HiC.fasta	HiC_scaffold_7	75255892	75234722	-
Western ringtail possum	PspeCath7	Pseudocheirus_peregrinus_occidentalis_HiC.fasta	HiC_scaffold_7	75326233	75329515	+
Western ringtail possum	MYO1G	Pseudocheirus_peregrinus_occidentalis_HiC.fasta	HiC_scaffold_7	75374537	75343549	-
Western ringtail possum	SNORA9	Pseudocheirus_peregrinus_occidentalis_HiC.fasta	HiC_scaffold_7	75381278	75381148	-
Western ringtail possum	PspeCath5p	Pseudocheirus_peregrinus_occidentalis_HiC.fasta	HiC_scaffold_78367	2723	3890	+
Eastern barred bandicoot	MAP4	mPergun1.pri_14082024.fasta	ptg000313l_1	211373	233970	+
Eastern barred bandicoot	DHX30	mPergun1.pri_14082024.fasta	ptg000313l_1	243180	263631	-
Eastern barred bandicoot	SMARCC1	mPergun1.pri_14082024.fasta	ptg000313l_1	554255	727692	+
Eastern barred bandicoot	CSPG5	mPergun1.pri_14082024.fasta	ptg000313l_1	745693	760031	+
Eastern barred bandicoot	ELP6	mPergun1.pri_14082024.fasta	ptg000313l_1	842385	855041	+
Eastern barred bandicoot	SCAP	mPergun1.pri_14082024.fasta	ptg000313l_1	925617	973759	+
Eastern barred bandicoot	PTPN23	mPergun1.pri_14082024.fasta	ptg000313l_1	975401	1011942	-
Eastern barred bandicoot	PeguCath8partial	mPergun1.pri_14082024.fasta	ptg000313l_1	1080073	1081757	-
Eastern barred bandicoot	PeguCath7partial	mPergun1.pri_14082024.fasta	ptg000313l_1	1203903	1205812	+
Eastern barred bandicoot	PeguCath2	mPergun1.pri_14082024.fasta	ptg000313l_1	1229111	1234146	+
Eastern barred bandicoot	PeguCath1	mPergun1.pri_14082024.fasta	ptg000313l_1	1300807	1306555	+
Eastern barred bandicoot	KLHL18	mPergun1.pri_14082024.fasta	ptg000313l_1	1320055	1422108	-
Eastern barred bandicoot	KIF9	mPergun1.pri_14082024.fasta	ptg000313l_1	1426631	1497503	+
Eastern barred bandicoot	SETD2	mPergun1.pri_14082024.fasta	ptg000313l_1	1623574	1724074	+
Eastern barred bandicoot	NBEAL2	mPergun1.pri_14082024.fasta	ptg000313l_1	1740235	1816825	-
Eastern barred bandicoot	CCDC12	mPergun1.pri_14082024.fasta	ptg000313l_1	1989355	1998631	+
Eastern barred bandicoot	PTH1R	mPergun1.pri_14082024.fasta	ptg000313l_1	2059953	2092340	-
Eastern barred bandicoot	CDC25A	mPergun1.pri_14082024.fasta	ptg000340l_1	57888	76334	-
Eastern barred bandicoot	PeguCath5partial	mPergun1.pri_14082024.fasta	ptg000340l_1	325889	328834	+
Eastern barred bandicoot	PeguCath6partial	mPergun1.pri_14082024.fasta	ptg000340l_1	345280	347592	+
Eastern barred bandicoot	PeguCath9partial	mPergun1.pri_14082024.fasta	ptg000340l_1	363240	365488	+
Eastern barred bandicoot	PeguCath10partial	mPergun1.pri_14082024.fasta	ptg000340l_1	388846	391290	+
Eastern barred bandicoot	PeguCath3	mPergun1.pri_14082024.fasta	ptg000340l_1	399951	403257	+
Eastern barred bandicoot	PeguCath4	mPergun1.pri_14082024.fasta	ptg000340l_1	413798	417459	+
Eastern barred bandicoot	MYO1G	mPergun1.pri_14082024.fasta	ptg000340l_1	426630	462728	-
Red kangaroo	SNORA9	mr-2k.fasta	HiC_scaffold_1	618115801	618115931	+
Red kangaroo	MYO1G	mr-2k.fasta	HiC_scaffold_1	618124706	618154118	+
Red kangaroo	MaruCath9	mr-2k.fasta	HiC_scaffold_1	618163275	618166049	-
Red kangaroo	MaruCath8	mr-2k.fasta	HiC_scaffold_1	618186765	618190200	-
Red kangaroo	CDC25A	mr-2k.fasta	HiC_scaffold_1	618233580	618254035	+
Red kangaroo	MAP4	mr-2k.fasta	HiC_scaffold_1	618383079	618517846	+
Red kangaroo	DHX30	mr-2k.fasta	HiC_scaffold_1	618521581	618544291	-
Red kangaroo	SMARCC1	mr-2k.fasta	HiC_scaffold_1	618734194	618848123	+
Red kangaroo	CSPG5	mr-2k.fasta	HiC_scaffold_1	618856541	618863589	-
Red kangaroo	ELP6	mr-2k.fasta	HiC_scaffold_1	618903076	618918302	+
Red kangaroo	SCAP	mr-2k.fasta	HiC_scaffold_1	618968369	619013508	+
Red kangaroo	PTPN23	mr-2k.fasta	HiC_scaffold_1	619014658	619057190	-
Red kangaroo	MaruCath7	mr-2k.fasta	HiC_scaffold_1	619106945	619112448	+
Red kangaroo	KLHL18	mr-2k.fasta	HiC_scaffold_1	619143439	619212776	-
Red kangaroo	KIF9	mr-2k.fasta	HiC_scaffold_1	619214953	619224117	+
Red kangaroo	SETD2	mr-2k.fasta	HiC_scaffold_1	619366525	619463387	+
Red kangaroo	NBEAL2	mr-2k.fasta	HiC_scaffold_1	619477127	619558741	-
Red kangaroo	PTH1R	mr-2k.fasta	HiC_scaffold_1	619740781	619770607	-
Red kangaroo	MYL3	mr-2k.fasta	HiC_scaffold_1	619887843	619894579	+
Red kangaroo	MaruCath5	mr-2k.fasta	HiC_scaffold_15699	1274	2856	+
Red kangaroo	CCDC12p	mr-2k.fasta	HiC_scaffold_16261	2560	2926	-
Red kangaroo	MaruCath4p	mr-2k.fasta	HiC_scaffold_17768	1122	2800	+
Red kangaroo	MaruCath2p	mr-2k.fasta	HiC_scaffold_32876	4710	42	-
Red kangaroo	MaruCath1p	mr-2k.fasta	HiC_scaffold_37302	276	1959	+
Red kangaroo	MaruCath3p	mr-2k.fasta	HiC_scaffold_45230	781	2906	+
Red kangaroo	NME6p	mr-2k.fasta	HiC_scaffold_5	238095311	238095353	+
Red kangaroo	MaruCath6p	mr-2k.fasta	HiC_scaffold_7120	1856	1	-
Eastern grey kangaroo	MYL3	mg-2k.fasta	HiC_scaffold_1	162086626	162087070	+
Eastern grey kangaroo	MagiCath9	mg-2k.fasta	HiC_scaffold_13390	7864	4834	-
Eastern grey kangaroo	MagiCath10p	mg-2k.fasta	HiC_scaffold_13727	6267	8422	+
Eastern grey kangaroo	CCDC12	mg-2k.fasta	HiC_scaffold_2	350334903	350334532	-
Eastern grey kangaroo	NME6p	mg-2k.fasta	HiC_scaffold_3	137826703	137826661	-
Eastern grey kangaroo	MagiCath13p	mg-2k.fasta	HiC_scaffold_38468	1866	2398	+
Eastern grey kangaroo	MagiCath12p	mg-2k.fasta	HiC_scaffold_46304	2628	1530	-
Eastern grey kangaroo	SNORA9	mg-2k.fasta	HiC_scaffold_6	275138242	275138372	+
Eastern grey kangaroo	MYO1G	mg-2k.fasta	HiC_scaffold_6	275143382	275177003	+
Eastern grey kangaroo	MagiCath4	mg-2k.fasta	HiC_scaffold_6	275186622	275189390	-
Eastern grey kangaroo	MagiCath3	mg-2k.fasta	HiC_scaffold_6	275209057	275212512	-
Eastern grey kangaroo	MagiCath6	mg-2k.fasta	HiC_scaffold_6	275222062	275225210	-
Eastern grey kangaroo	MagiCath5	mg-2k.fasta	HiC_scaffold_6	275237065	275240166	-
Eastern grey kangaroo	MagiCath1	mg-2k.fasta	HiC_scaffold_6	275243246	275246368	+
Eastern grey kangaroo	MagiCath7p	mg-2k.fasta	HiC_scaffold_6	275277184	275279365	+
Eastern grey kangaroo	MagiCath8p	mg-2k.fasta	HiC_scaffold_6	275292613	275294723	+
Eastern grey kangaroo	CDC25A	mg-2k.fasta	HiC_scaffold_6	275397593	275417636	+
Eastern grey kangaroo	MAP4	mg-2k.fasta	HiC_scaffold_6	275503988	275650677	+
Eastern grey kangaroo	DHX30	mg-2k.fasta	HiC_scaffold_6	275654804	275677451	-
Eastern grey kangaroo	SMARCC1	mg-2k.fasta	HiC_scaffold_6	275870735	276032006	+
Eastern grey kangaroo	CSPG5p	mg-2k.fasta	HiC_scaffold_6	276045204	276059382	+
Eastern grey kangaroo	ELP6	mg-2k.fasta	HiC_scaffold_6	276114809	276129903	+
Eastern grey kangaroo	SCAP	mg-2k.fasta	HiC_scaffold_6	276180727	276218221	+
Eastern grey kangaroo	PTPN23	mg-2k.fasta	HiC_scaffold_6	276219437	276261726	-
Eastern grey kangaroo	MagiCath2	mg-2k.fasta	HiC_scaffold_6	276311797	276317000	+
Eastern grey kangaroo	KLHL18	mg-2k.fasta	HiC_scaffold_6	276346515	276429345	-
Eastern grey kangaroo	KIF9	mg-2k.fasta	HiC_scaffold_6	276431331	276440547	+
Eastern grey kangaroo	SETD2	mg-2k.fasta	HiC_scaffold_6	276606188	276710081	+
Eastern grey kangaroo	NBEAL2	mg-2k.fasta	HiC_scaffold_6	276725251	276798897	-
Eastern grey kangaroo	PTH1R	mg-2k.fasta	HiC_scaffold_6	276988398	277018302	-
Eastern grey kangaroo	MagiCath11p	mg-2k.fasta	HiC_scaffold_61791	927	387	-
Greater bilby	NME6	bilby.v1.5.hypo.hirise.curation.fasta	SCAF_003	343500545	343502067	+
Greater bilby	SNORA9	bilby.v1.5.hypo.hirise.curation.fasta	SCAF_009	97935846	97935975	+
Greater bilby	MYO1G	bilby.v1.5.hypo.hirise.curation.fasta	SCAF_009	97944558	97977300	+
Greater bilby	MacroCath8	bilby.v1.5.hypo.hirise.curation.fasta	SCAF_009	97987060	97990468	-
Greater bilby	MacroCath7	bilby.v1.5.hypo.hirise.curation.fasta	SCAF_009	98005018	98008437	-
Greater bilby	MacroCath2	bilby.v1.5.hypo.hirise.curation.fasta	SCAF_009	98020938	98024154	-
Greater bilby	MacroCath9	bilby.v1.5.hypo.hirise.curation.fasta	SCAF_009	98036337	98039589	-
Greater bilby	CDC25A	bilby.v1.5.hypo.hirise.curation.fasta	SCAF_009	98296397	98313791	+
Greater bilby	MAP4	bilby.v1.5.hypo.hirise.curation.fasta	SCAF_009	98489720	98513797	+
Greater bilby	DHX30	bilby.v1.5.hypo.hirise.curation.fasta	SCAF_009	98640272	98668399	-
Greater bilby	SMARCC1	bilby.v1.5.hypo.hirise.curation.fasta	SCAF_009	98908938	99069200	+
Greater bilby	CSPG5	bilby.v1.5.hypo.hirise.curation.fasta	SCAF_009	99083022	99098130	+
Greater bilby	ELP6	bilby.v1.5.hypo.hirise.curation.fasta	SCAF_009	99176487	99188483	+
Greater bilby	SCAP	bilby.v1.5.hypo.hirise.curation.fasta	SCAF_009	99266655	99323995	+
Greater bilby	PTPN23	bilby.v1.5.hypo.hirise.curation.fasta	SCAF_009	99325672	99359600	-
Greater bilby	MacroCath4p	bilby.v1.5.hypo.hirise.curation.fasta	SCAF_009	99407494	99411858	-
Greater bilby	MacroCath3p	bilby.v1.5.hypo.hirise.curation.fasta	SCAF_009	99473606	99478576	-
Greater bilby	MacroCath6p	bilby.v1.5.hypo.hirise.curation.fasta	SCAF_009	99493830	99497648	+
Greater bilby	MacroCath5	bilby.v1.5.hypo.hirise.curation.fasta	SCAF_009	99527990	99532598	+
Greater bilby	MacroCath1	bilby.v1.5.hypo.hirise.curation.fasta	SCAF_009	99582973	99588502	+
Greater bilby	KLHL18	bilby.v1.5.hypo.hirise.curation.fasta	SCAF_009	99708423	99605110	-
Greater bilby	KIF9	bilby.v1.5.hypo.hirise.curation.fasta	SCAF_009	99710999	99721882	+
Greater bilby	SETD2	bilby.v1.5.hypo.hirise.curation.fasta	SCAF_009	99913510	100017314	+
Greater bilby	NBEAL2	bilby.v1.5.hypo.hirise.curation.fasta	SCAF_009	100032239	100112557	-
Greater bilby	CCDC12	bilby.v1.5.hypo.hirise.curation.fasta	SCAF_009	100357183	100368706	+
Greater bilby	PTH1R	bilby.v1.5.hypo.hirise.curation.fasta	SCAF_009	100447824	100480871	-
Greater bilby	MYL3	bilby.v1.5.hypo.hirise.curation.fasta	SCAF_009	100658433	100664352	+
Numbat	NME6	mMyrfas1.pri.20211206.fasta.gz	no hit	no hit	no hit
Numbat	SETD2	mMyrfas1.pri.20211206.fasta.gz	pri1432_MYRFA_USYD1HAP1432	97237	205607	+
Numbat	SMARCC1	mMyrfas1.pri.20211206.fasta.gz	pri1996_MYRFA_USYD2HAP1996	19098	188279	+
Numbat	CSPG5	mMyrfas1.pri.20211206.fasta.gz	pri1996_MYRFA_USYD2HAP1996	199976	213724	+
Numbat	MYL3	mMyrfas1.pri.20211206.fasta.gz	pri272389_MYRFA_USYD1HAP272389	6641	7086	+
Numbat	MyfaCath3	mMyrfas1.pri.20211206.fasta.gz	pri275926_MYRFA_USYD1HAP275926	4325	8462	+
Numbat	MyfaCath8p	mMyrfas1.pri.20211206.fasta.gz	pri277044_MYRFA_USYD1HAP277044	2214	4	-
Numbat	PTH1R	mMyrfas1.pri.20211206.fasta.gz	pri292879_MYRFA_USYD1HAP292879	1014	13541	+
Numbat	NBEAL2	mMyrfas1.pri.20211206.fasta.gz	pri302051_MYRFA_USYD1HAP302051	1516	39922	+
Numbat	MyfaCath9p	mMyrfas1.pri.20211206.fasta.gz	pri303206_MYRFA_USYD1HAP303206	21926	22352	+
Numbat	MyfaCath7	mMyrfas1.pri.20211206.fasta.gz	pri303206_MYRFA_USYD1HAP303206	38508	41484	+
Numbat	MyfaCath5	mMyrfas1.pri.20211206.fasta.gz	pri308891_MYRFA_USYD1HAP308891	3870	7023	+
Numbat	MyfaCath6p	mMyrfas1.pri.20211206.fasta.gz	pri308891_MYRFA_USYD1HAP308891	32418	33825	+
Numbat	MYO1Gp	mMyrfas1.pri.20211206.fasta.gz	pri308891_MYRFA_USYD1HAP308891	54063	43533	-
Numbat	CCDC12	mMyrfas1.pri.20211206.fasta.gz	pri3915_MYRFA_USYD2HAP3915	135075	143213	+
Numbat	MYO1Gp	mMyrfas1.pri.20211206.fasta.gz	pri6342_MYRFA_USYD2HAP6342	23315	6224	-
Numbat	SNORA9	mMyrfas1.pri.20211206.fasta.gz	pri6342_MYRFA_USYD2HAP6342	33168	33038	-
Numbat	MyfaCath1	mMyrfas1.pri.20211206.fasta.gz	pri7239_MYRFA_USYD2HAP7239	12139	18905	+
Numbat	MyfaCath2	mMyrfas1.pri.20211206.fasta.gz	pri7239_MYRFA_USYD2HAP7239	76409	80455	+
Numbat	MyfaCath4	mMyrfas1.pri.20211206.fasta.gz	pri7239_MYRFA_USYD2HAP7239	92287	89557	-
Numbat	KLHL18	mMyrfas1.pri.20211206.fasta.gz	pri7239_MYRFA_USYD2HAP7239	226434	121505	-
Numbat	KIF9p	mMyrfas1.pri.20211206.fasta.gz	pri7239_MYRFA_USYD2HAP7239	237791	237900	+
Numbat	ELP6	mMyrfas1.pri.20211206.fasta.gz	pri7409_MYRFA_USYD1HAP7409	43843	56432	+
Numbat	SCAP	mMyrfas1.pri.20211206.fasta.gz	pri7409_MYRFA_USYD1HAP7409	73965	152497	+
Numbat	PTPN23	mMyrfas1.pri.20211206.fasta.gz	pri7409_MYRFA_USYD1HAP7409	153603	189479	-
Numbat	CDC25A	mMyrfas1.pri.20211206.fasta.gz	pri7955_MYRFA_USYD2HAP7955	24	21954	+
Numbat	MAP4p	mMyrfas1.pri.20211206.fasta.gz	pri7955_MYRFA_USYD2HAP7955	149044	308239	+
Numbat	DHX30	mMyrfas1.pri.20211206.fasta.gz	pri7955_MYRFA_USYD2HAP7955	310381	339202	-
Fat-tailed dunnart	MYL3	dunnart_asm_12-2021_sm.fa	scaffold66	2179502	2196621	-
Fat-tailed dunnart	PTH1R	dunnart_asm_12-2021_sm.fa	scaffold66	2343172	2404097	+
Fat-tailed dunnart	CCDC12	dunnart_asm_12-2021_sm.fa	scaffold66	2454910	2485931	-
Fat-tailed dunnart	NBEAL2	dunnart_asm_12-2021_sm.fa	scaffold66	2525536	2676523	+
Fat-tailed dunnart	SETD2	dunnart_asm_12-2021_sm.fa	scaffold66	2692931	2820332	-
Fat-tailed dunnart	KIF9	dunnart_asm_12-2021_sm.fa	scaffold66	2893796	2968500	-
Fat-tailed dunnart	KLHL18	dunnart_asm_12-2021_sm.fa	scaffold66	2968629	3045140	+
Fat-tailed dunnart	SmcrCath15	dunnart_asm_12-2021_sm.fa	scaffold66	3062723	3065256	+
Fat-tailed dunnart	SmcrCath14	dunnart_asm_12-2021_sm.fa	scaffold66	3077673	3083301	-
Fat-tailed dunnart	SmcrCath13	dunnart_asm_12-2021_sm.fa	scaffold66	3136426	3143126	-
Fat-tailed dunnart	SmcrCath12	dunnart_asm_12-2021_sm.fa	scaffold66	3151804	3157252	+
Fat-tailed dunnart	SmcrCath11p	dunnart_asm_12-2021_sm.fa	scaffold66	3165272	3168806	+
Fat-tailed dunnart	SmcrCath10	dunnart_asm_12-2021_sm.fa	scaffold66	3179406	3183072	+
Fat-tailed dunnart	SmcrCath9p	dunnart_asm_12-2021_sm.fa	scaffold66	3217383	3218450	+
Fat-tailed dunnart	SmcrCath8p	dunnart_asm_12-2021_sm.fa	scaffold66	3243770	3247523	+
Fat-tailed dunnart	PTPN23	dunnart_asm_12-2021_sm.fa	scaffold66	3276351	3307230	+
Fat-tailed dunnart	SCAP	dunnart_asm_12-2021_sm.fa	scaffold66	3308275	3397720	-
Fat-tailed dunnart	ELP6	dunnart_asm_12-2021_sm.fa	scaffold66	3410852	3424409	-
Fat-tailed dunnart	CSPG5	dunnart_asm_12-2021_sm.fa	scaffold66	3502073	3515876	-
Fat-tailed dunnart	SMARCC1	dunnart_asm_12-2021_sm.fa	scaffold66	3525999	3675302	-
Fat-tailed dunnart	DHX30	dunnart_asm_12-2021_sm.fa	scaffold66	3871378	3900515	+
Fat-tailed dunnart	MAP4	dunnart_asm_12-2021_sm.fa	scaffold66	3902464	4116868	-
Fat-tailed dunnart	CDC25A	dunnart_asm_12-2021_sm.fa	scaffold66	4173236	4196348	-
Fat-tailed dunnart	SmcrCath7p	dunnart_asm_12-2021_sm.fa	scaffold66	4247153	4248880	-
Fat-tailed dunnart	SmcrCath6	dunnart_asm_12-2021_sm.fa	scaffold66	4271656	4276441	+
Fat-tailed dunnart	SmcrCath5	dunnart_asm_12-2021_sm.fa	scaffold66	4298863	4301314	+
Fat-tailed dunnart	SmcrCath4	dunnart_asm_12-2021_sm.fa	scaffold66	4312377	4314660	+
Fat-tailed dunnart	SmcrCath3	dunnart_asm_12-2021_sm.fa	scaffold66	4325815	4328772	+
Fat-tailed dunnart	SmcrCath2p	dunnart_asm_12-2021_sm.fa	scaffold66	4345701	4347527	+
Fat-tailed dunnart	SmcrCath1	dunnart_asm_12-2021_sm.fa	scaffold66	4370774	4373447	+
Fat-tailed dunnart	MYO1G	dunnart_asm_12-2021_sm.fa	scaffold66	4378257	4415124	-
Fat-tailed dunnart	SNORA9	dunnart_asm_12-2021_sm.fa	scaffold66	4419324	4419453	-
Antechinus	MYL3	GCA_016696395.1	0	14167076	14172531	-
Antechinus	PTH1R	GCA_016696395.1	0	14350934	14382724	+
Antechinus	CCDC12	GCA_016696395.1	0	14439745	14448695	-
Antechinus	NBEAL2	GCA_016696395.1	0	14604530	14680565	+
Antechinus	SETD2	GCA_016696395.1	0	14699405	14783887	-
Antechinus	KIF9	GCA_016696395.1	0	14958656	14949714	-
Antechinus	KLHL18	GCA_016696395.1	0	14961327	15047867	+
Antechinus	AnstCath1	GCA_016696395.1	0	15061702	15068108	+
Antechinus	AnstCath9	GCA_016696395.1	0	15071461	15076692	-
Antechinus	AnstCath8	GCA_016696395.1	0	15125847	15132329	-
Antechinus	AnstCath2	GCA_016696395.1	0	15144335	15149766	+
Antechinus	PTPN23	GCA_016696395.1	0	15183875	15224820	+
Antechinus	SCAP	GCA_016696395.1	0	15225896	15312724	-
Antechinus	ELP6	GCA_016696395.1	0	15327188	15341493	-
Antechinus	CSPG5	GCA_016696395.1	0	15420095	15434434	-
Antechinus	SMARCC1	GCA_016696395.1	0	15444998	15605836	-
Antechinus	DHX30	GCA_016696395.1	0	15820426	15849801	+
Antechinus	MAP4	GCA_016696395.1	0	15851782	16063823	-
Antechinus	CDC25A	GCA_016696395.1	0	16120710	16143628	-
Antechinus	AnstCath7p	GCA_016696395.1	0	16190233	16191916	-
Antechinus	AnstCath3	GCA_016696395.1	0	16214454	16219515	+
Antechinus	AnstCath4	GCA_016696395.1	0	16239634	16242745	+
Antechinus	AnstCath5	GCA_016696395.1	0	16250022	16253112	+
Antechinus	AnstCath6	GCA_016696395.1	0	16276198	16279104	+
Antechinus	MYO1G	GCA_016696395.1	0	16317313	16284652	-
Antechinus	SNORA9	GCA_016696395.1	0	16325806	16325676	-
Antechinus	NME6	GCA_016696395.1	no hit	no hit	no hit
Brushtail possum	NME6	GCF_011100635.1	Chromosome 5	309805329	309821597	+
Brushtail possum	SCAP	GCF_011100635.1	Chromosome 8	35457918	35879961	+
Brushtail possum	SNORA9	GCF_011100635.1	Chromosome 9	111320280	111320414	+
Brushtail possum	MYO1G	GCF_011100635.1	Chromosome 9	111324118	111357618	+
Brushtail possum	TrvuCath7	GCF_011100635.1	Chromosome 9	111366696	111369410	-
Brushtail possum	TrvuCath9p	GCF_011100635.1	Chromosome 9	111393919	111396008	-
Brushtail possum	TrvuCath3	GCF_011100635.1	Chromosome 9	111413694	111415879	-
Brushtail possum	TrvuCath14p	GCF_011100635.1	Chromosome 9	111440429	111442744	-
Brushtail possum	TrvuCath10p	GCF_011100635.1	Chromosome 9	111456069	111458944	-
Brushtail possum	TrvuCath11p	GCF_011100635.1	Chromosome 9	111471987	111474081	-
Brushtail possum	TrvuCath8p	GCF_011100635.1	Chromosome 9	111521926	111524812	+
Brushtail possum	CDC25A	GCF_011100635.1	Chromosome 9	111572276	111591000	+
Brushtail possum	MAP4	GCF_011100635.1	Chromosome 9	111713196	111891959	+
Brushtail possum	DHX30	GCF_011100635.1	Chromosome 9	111893989	111924658	-
Brushtail possum	SMARCC1	GCF_011100635.1	Chromosome 9	112179487	112386328	+
Brushtail possum	CSPG5	GCF_011100635.1	Chromosome 9	112400132	112415859	+
Brushtail possum	ELP6	GCF_011100635.1	Chromosome 9	112467188	112484580	+
Brushtail possum	PTPN23	GCF_011100635.1	Chromosome 9	112606333	112650220	-
Brushtail possum	TrvuCath12p	GCF_011100635.1	Chromosome 9	112683909	112689412	-
Brushtail possum	TrvuCath4	GCF_011100635.1	Chromosome 9	112709880	112715258	+
Brushtail possum	TrvuCath1	GCF_011100635.1	Chromosome 9	112767929	112773935	+
Brushtail possum	TrvuCath2	GCF_011100635.1	Chromosome 9	112784498	112787676	-
Brushtail possum	TrvuCath5	GCF_011100635.1	Chromosome 9	112797263	112800513	-
Brushtail possum	TrvuCath13p	GCF_011100635.1	Chromosome 9	112819707	112822400	-
Brushtail possum	TrvuCath6	GCF_011100635.1	Chromosome 9	112844251	112846373	-
Brushtail possum	KLHL18	GCF_011100635.1	Chromosome 9	112869764	112957159	-
Brushtail possum	KIF9	GCF_011100635.1	Chromosome 9	112959925	113032330	+
Brushtail possum	SETD2	GCF_011100635.1	Chromosome 9	113112756	113270114	-
Brushtail possum	NBEAL2	GCF_011100635.1	Chromosome 9	113285214	113442845	-
Brushtail possum	CCDC12	GCF_011100635.1	Chromosome 9	113461046	113540438	+
Brushtail possum	PTH1R	GCF_011100635.1	Chromosome 9	113594712	113655559	-
Brushtail possum	MYL3	GCF_011100635.1	Chromosome 9	113796502	113816732	+
Human	MYL3	GRCH38.p14	Chromosome 3	46857872	46882182	-
Human	PTH1R	GRCH38.p14	Chromosome 3	46877721	46903799	+
Human	CCDC12	GRCH38.p14	Chromosome 3	46921730	46981994	-
Human	NBEAL2	GRCH38.p14	Chromosome 3	46979666	47009701	+
Human	SETD2	GRCH38.p14	Chromosome 3	47016436	47164840	-
Human	KIF9	GRCH38.p14	Chromosome 3	47227998	47283451	-
Human	KLHL18	GRCH38.p14	Chromosome 3	47282917	47346816	+
Human	PTPN23	GRCH38.p14	Chromosome 3	47381021	47413435	+
Human	SCAP	GRCH38.p14	Chromosome 3	47413681	47475941	-
Human	ELP6	GRCH38.p14	Chromosome 3	47495640	47513712	-
Human	CSPG5	GRCH38.p14	Chromosome 3	47562239	47580792	-
Human	SMARCC1	GRCH38.p14	Chromosome 3	47585269	47781893	-
Human	DHX30	GRCH38.p14	Chromosome 3	47803165	47850193	+
Human	MAP4	GRCH38.p14	Chromosome 3	47851868	48089272	-
Human	CDC25A	GRCH38.p14	Chromosome 3	48157146	48188417	-
Human	CAMP	GRCH38.p14	Chromosome 3	48223347	48225491	+
Human	ZNF589	GRCH38.p14	Chromosome 3	48241104	48270990	+
Human	NME6	GRCH38.p14	Chromosome 3	48293264	48301358	-
Human	SPINK8	GRCH38.p14	Chromosome 3	48306842	48333661	-
Human	MYO1G	GRCH38.p14	Chromosome 7	44962662	44979088	-
Human	SNORA9	GRCH38.p14	Chromosome 7	44985378	44985510	-
Mouse	MYO1G	GRCm39	Chromosome 11	6456548	6470965	-
Mouse	SNORA9	GRCm39	Chromosome 11	6478033	6478165	-
Mouse	SPINK8	GRCm39	Chromosome 9	109645612	109655701	+
Mouse	NME6	GRCm39	Chromosome 9	109661817	109671597	+
Mouse	CRAMP	GRCm39	Chromosome 9	109676447	109678685	-
Mouse	CDC25A	GRCm39	Chromosome 9	109705374	109721715	+
Mouse	MAP4	GRCm39	Chromosome 9	109760528	109913023	+
Mouse	DHX30	GRCm39	Chromosome 9	109913388	109946898	-
Mouse	SMARCC1	GRCm39	Chromosome 9	109946776	109976126	+
Mouse	CSPG5	GRCm39	Chromosome 9	110072851	110091643	+
Mouse	ELP6	GRCm39	Chromosome 9	110134241	110150391	+
Mouse	SCAP	GRCm39	Chromosome 9	110162424	110214018	+
Mouse	PTPN23	GRCm39	Chromosome 9	110214150	110237281	-
Mouse	NGP	GRCm39	Chromosome 9	110248815	110252080	+
Mouse	KLHL18	GRCm39	Chromosome 9	110254994	110305762	-
Mouse	KIF9	GRCm39	Chromosome 9	110306026	110354247	+
Mouse	SETD2	GRCm39	Chromosome 9	110361665	110447701	+
Mouse	NBEAL2	GRCm39	Chromosome 9	110453857	110483229	-
Mouse	CCDC12	GRCm39	Chromosome 9	110485571	110540674	+
Mouse	PTH1R	GRCm39	Chromosome 9	110551132	110576213	-
Mouse	MYL3	GRCm39	Chromosome 9	110592813	110598508	+
Cow	SPINK8	GCF_002263795.3	Chromosome 22	51538597	51553581	+
Cow	NME6	GCF_002263795.3	Chromosome 22	51557935	51564695	+
Cow	CATHL7 (BMAP34)	GCF_002263795.3	Chromosome 22	51574737	51576697	-
Cow	CATHL4 (Indolicidin)	GCF_002263795.3	Chromosome 22	51592817	51594189	-
Cow	CATHL1 (Bac1)	GCF_002263795.3	Chromosome 22	51599668	51601092	-
Cow	CATHL3 (Bac7)	GCF_002263795.3	Chromosome 22	51618892	51621072	-
Cow	CATHL2 (Bac5)	GCF_002263795.3	Chromosome 22	51641067	51642571	-
Cow	CATHL5 (BMAP28)	GCF_002263795.3	Chromosome 22	51663351	51665275	-
Cow	CATHL6 (BMAP27)	GCF_002263795.3	Chromosome 22	51671494	51673453	-
Cow	CDC25A	GCF_002263795.3	Chromosome 22	51694183	51717133	+
Cow	MAP4	GCF_002263795.3	Chromosome 22	51758312	51909952	+
Cow	DHX30	GCF_002263795.3	Chromosome 22	51910396	51938660	-
Cow	SMARCC1	GCF_002263795.3	Chromosome 22	51958003	52083022	+
Cow	CSPG5	GCF_002263795.3	Chromosome 22	52089691	52102057	+
Cow	ELP6	GCF_002263795.3	Chromosome 22	52133185	52152136	+
Cow	SCAP	GCF_002263795.3	Chromosome 22	52163455	52263264	+
Cow	PTPN23	GCF_002263795.3	Chromosome 22	52263516	52284441	-
Cow	NGP	GCF_002263795.3	Chromosome 22	52297878	52301949	+
Cow	KLHL18	GCF_002263795.3	Chromosome 22	52303939	52361886	-
Cow	KIF9	GCF_002263795.3	Chromosome 22	52361973	52398789	+
Cow	SETD2	GCF_002263795.3	Chromosome 22	52426667	52509710	+
Cow	NBEAL2	GCF_002263795.3	Chromosome 22	52515962	52546253	-
Cow	CCDC12	GCF_002263795.3	Chromosome 22	52548392	52587277	+
Cow	PTH1R	GCF_002263795.3	Chromosome 22	52598230	52623666	-
Cow	MYL3	GCF_002263795.3	Chromosome 22	52638286	52644068	+
Cow	SNORA9	GCF_002263795.3	Chromosome 6	76612259	76612390	+
Cow	MYO1G	GCF_002263795.3	Chromosome 6	76617259	76633186	+
Sheep	SPINK8	GCF_016772045.2	Chromosome 19	51566025	51581663	+
Sheep	NME6	GCF_016772045.2	Chromosome 19	51585843	51592392	+
Sheep	Cathelicidin-7 (MAP-34)	GCF_016772045.2	Chromosome 19	51610801	51612736	-
Sheep	Cathelicidin-1 (DODEA, Bac1A)	GCF_016772045.2	Chromosome 19	51615591	51617028	-
Sheep	CATHL1 (Bac1B)	GCF_016772045.2	Chromosome 19	51620201	51621632	-
Sheep	Cathelicidin-3 (Bac7.5)	GCF_016772045.2	Chromosome 19	51633545	51635731	-
Sheep	Cathelicidin-2 (Bac5)	GCF_016772045.2	Chromosome 19	51654693	51656144	-
Sheep	SMAP-29	GCF_016772045.2	Chromosome 19	51674064	51676023	-
Sheep	CDC25A	GCF_016772045.2	Chromosome 19	51698291	51721756	+
Sheep	MAP4	GCF_016772045.2	Chromosome 19	51767727	51923833	+
Sheep	DHX30	GCF_016772045.2	Chromosome 19	51924277	51953188	-
Sheep	SMARCC1	GCF_016772045.2	Chromosome 19	51971686	52095415	+
Sheep	CSPG5	GCF_016772045.2	Chromosome 19	52101362	52113760	+
Sheep	ELP6	GCF_016772045.2	Chromosome 19	52150814	52163202	+
Sheep	SCAP	GCF_016772045.2	Chromosome 19	52168702	52268729	+
Sheep	PTPN23	GCF_016772045.2	Chromosome 19	52268992	52290653	-
Sheep	KLHL18	GCF_016772045.2	Chromosome 19	52312184	52432327	-
Sheep	KIF9	GCF_016772045.2	Chromosome 19	52360428	52399081	+
Sheep	SETD2	GCF_016772045.2	Chromosome 19	52432406	52508802	+
Sheep	NBEAL2	GCF_016772045.2	Chromosome 19	52515165	52545309	-
Sheep	CCDC12	GCF_016772045.2	Chromosome 19	52545477	52588701	+
Sheep	PTH1R	GCF_016772045.2	Chromosome 19	52599764	52625081	-
Sheep	MYL3	GCF_016772045.2	Chromosome 19	52639678	52645439	+
Sheep	SNORA9	GCF_016772045.2	Chromosome 4	78281633	78281764	+
Sheep	MYO1G	GCF_016772045.2	Chromosome 4	78286988	78303113	+
Pig	MYL3	GCF_000003025.6	Chromosome 18	29730271	29735616	-
Pig	PTH1R	GCF_000003025.6	Chromosome 18	29749940	29775361	+
Pig	CCDC12	GCF_000003025.6	Chromosome 18	29785581	29846683	-
Pig	NBEAL2	GCF_000003025.6	Chromosome 18	29847406	29881904	+
Pig	SETD2	GCF_000003025.6	Chromosome 18	29884708	29996285	-
Pig	KIF9	GCF_000003025.6	Chromosome 13	30014991	30063073	-
Pig	KLHL18	GCF_000003025.6	Chromosome 13	30063188	30141513	+
Pig	PTPN23	GCF_000003025.6	Chromosome 13	30190755	30253113	+
Pig	SCAP	GCF_000003025.6	Chromosome 13	30253268	30320526	-
Pig	ELP6	GCF_000003025.6	Chromosome 13	30325249	30341295	-
Pig	CSPG5	GCF_000003025.6	Chromosome 13	30387224	30411850	-
Pig	SMARCC1	GCF_000003025.6	Chromosome 13	30409983	30601441	-
Pig	DHX30	GCF_000003025.6	Chromosome 13	30617376	30632497	+
Pig	MAP4	GCF_000003025.6	Chromosome 13	30633054	30804761	-
Pig	PMAP-37	GCF_000003025.6	Chromosome 13	30932411	30934626	+
Pig	PR-39	GCF_000003025.6	Chromosome 13	30938039	30939842	+
Pig	PMAP-23	GCF_000003025.6	Chromosome 13	30959616	30961514	+
Pig	Protegrin 1	GCF_000003025.6	Chromosome 13	30986030	30987871	+
Pig	PMAP-36	GCF_000003025.6	Chromosome 13	30991284	30993014	+
Pig	NME6	GCF_000003025.6	Chromosome 13	31046948	31053130	-
Pig	SPINK8	GCF_000003025.6	Chromosome 13	31062201	31086710	-
Pig	SNORA9	GCF_000003025.6	Chromosome 18	50460272	50460403	+
Pig	MYO1G	GCF_000003025.6	Chromosome 18	50466449	50483518	+
Pig	Protegrin 3	GCF_000003025.6	NW_018085145.1	10800	12766	-
Pig	Protegrin	GCF_000003025.6	NW_018085145.1	20922	23556	-
Pig	Protegrin 2	GCF_000003025.6	NW_018085145.1	30867	32865	-
Pig	Protegrin	GCF_000003025.6	NW_018085145.1	41346	43973	-
Pig	Protegrin	GCF_000003025.6	NW_018085145.1	71210	73298	-
Pig	CDC25A	GCF_000003025.6	NW_018085145.1	102860	133419	+
Platypus	MYL3	GCF_004115215.2	Chromosome 13	1714476	1728289	-
Platypus	PTH1R	GCF_004115215.2	Chromosome 13	1756974	1815481	+
Platypus	OranCath8p	GCF_004115215.2	Chromosome 13	1842741	1843547	-
Platypus	OranCath7	GCF_004115215.2	Chromosome 13	1848358	1850282	+
Platypus	OranCath5	GCF_004115215.2	Chromosome 13	1865826	1867097	+
Platypus	OranCath4p	GCF_004115215.2	Chromosome 13	1870146	1871487	+
Platypus	OranCath2	GCF_004115215.2	Chromosome 13	1874773	1876022	+
Platypus	CCDC12	GCF_004115215.2	Chromosome 13	1876675	1893746	+
Platypus	NBEAL2	GCF_004115215.2	Chromosome 13	1901187	1954905	+
Platypus	SETD2	GCF_004115215.2	Chromosome 13	1967568	2029353	-
Platypus	KIF9	GCF_004115215.2	Chromosome 13	2034594	2054504	-
Platypus	KLHL18	GCF_004115215.2	Chromosome 13	2054646	2072739	+
Platypus	OranCath9	GCF_004115215.2	Chromosome 13	2078868	2084028	+
Platypus	OranCath10	GCF_004115215.2	Chromosome 13	2087948	2092874	+
Platypus	ELP6	GCF_004115215.2	Chromosome 13	2103594	2106815	-
Platypus	CSPG5	GCF_004115215.2	Chromosome 13	2117649	2139275	-
Platypus	SMARCC1	GCF_004115215.2	Chromosome 13	2144617	2226341	-
Platypus	DHX30	GCF_004115215.2	Chromosome 13	2334614	2369537	+
Platypus	MAP4	GCF_004115215.2	Chromosome 13	2383847	2503810	-
Platypus	CDC25A	GCF_004115215.2	Chromosome 13	2529670	2546554	-
Platypus	OranCath3	GCF_004115215.2	Chromosome 13	2550704	2558932	+
Platypus	OranCath1	GCF_004115215.2	Chromosome 13	2570724	2571926	+
Platypus	OranCath6	GCF_004115215.2	Chromosome 13	2577209	2580251	+
Platypus	MYO1G	GCF_004115215.2	Chromosome 13	2597434	2615810	-
Platypus	SNORA9	GCF_004115215.2	Chromosome 13	2619399	2619538	-
Platypus	PTPN23	GCF_004115215.2	Couldn't be identified
Platypus	SCAP	GCF_004115215.2	Couldn't be identified
Echidna	MYL3	GCF_015852505.1	Chromosome 13	2092507	2114629	-
Echidna	PTH1R	GCF_015852505.1	Chromosome 13	2174206	2268547	+
Echidna	TaacCath3	GCF_015852505.1	Chromosome 13	2301406	2303236	-
Echidna	TaacCath4	GCF_015852505.1	Chromosome 13	2311391	2313403	+
Echidna	TaacCath5	GCF_015852505.1	Chromosome 13	2332164	2333472	+
Echidna	CCDC12	GCF_015852505.1	Chromosome 13	2339848	2371116	-
Echidna	NBEAL2	GCF_015852505.1	Chromosome 13	2404923	2533778	+
Echidna	SETD2	GCF_015852505.1	Chromosome 13	2561789	2639151	-
Echidna	KIF9	GCF_015852505.1	Chromosome 13	2646211	2723867	-
Echidna	KLHL18	GCF_015852505.1	Chromosome 13	2724230	2755135	+
Echidna	TaacCath6	GCF_015852505.1	Chromosome 13	2768582	2784074	-
Echidna	PTPN23	GCF_015852505.1	Chromosome 13	2808485	2830030	+
Echidna	SCAP	GCF_015852505.1	Chromosome 13	2830106	2856081	-
Echidna	ELP6	GCF_015852505.1	Chromosome 13	2882726	2898327	-
Echidna	CSPG5	GCF_015852505.1	Chromosome 13	2951072	2950054	-
Echidna	SMARCC1	GCF_015852505.1	Chromosome 13	2964170	3082158	-
Echidna	DHX30	GCF_015852505.1	Chromosome 13	3250145	3310570	+
Echidna	MAP4	GCF_015852505.1	Chromosome 13	3333766	3466112	-
Echidna	CDC25A	GCF_015852505.1	Chromosome 13	3536535	3563009	-
Echidna	TaacCath1	GCF_015852505.1	Chromosome 13	3594045	3595305	+
Echidna	TaacCath2	GCF_015852505.1	Chromosome 13	3599581	3603247	+
Echidna	MYO1G	GCF_015852505.1	Chromosome 13	3633350	3663349	-
Echidna	SNORA9	GCF_015852505.1	Chromosome 13	3669109	3669248	-
Chicken	CDC25A	GCF_016699485.2	Chromosome 2	619554	632451	+
Chicken	MAP4	GCF_016699485.2	Chromosome 2	647199	762887	+
Chicken	DHX30	GCF_016699485.2	Chromosome 2	763065	795511	-
Chicken	SMARCC1	GCF_016699485.2	Chromosome 2	820574	888138	+
Chicken	CSPG5	GCF_016699485.2	Chromosome 2	890258	896412	+
Chicken	ELP6	GCF_016699485.2	Chromosome 2	903879	918964	+
Chicken	SCAP	GCF_016699485.2	Chromosome 2	920538	971115	+
Chicken	PTPN23	GCF_016699485.2	Chromosome 2	973247	986444	-
Chicken	MYL3	GCF_016699485.2	Chromosome 2	3449268	3483955	-
Chicken	PTH2R	GCF_016699485.2	Chromosome 2	3589244	3705684	+
Chicken	CCDC12	GCF_016699485.2	Chromosome 2	3833840	3867304	-
Chicken	NBEAL2	GCF_016699485.2	Chromosome 2	3867889	3894526	+
Chicken	CHDSD	GCF_016699485.2	Chromosome 2	3895465	3900796	+
Chicken	TNFRSF14	GCF_016699485.2	Chromosome 2	3899945	3905767	+
Chicken	SETD2	GCF_016699485.2	Chromosome 2	3906183	3959895	-
Chicken	KIF9	GCF_016699485.2	Chromosome 2	3962218	3985205	-
Chicken	KLHL18	GCF_016699485.2	Chromosome 2	3985299	4006904	+
Chicken	CATH3	GCF_016699485.2	Chromosome 2	4006916	4010763	+
Chicken	CATH2 (CATHL2)	GCF_016699485.2	Chromosome 2	4011265	4013202	-
Chicken	CATHB1	GCF_016699485.2	Chromosome 2	4014825	4017138	-
Chicken	CATH1	GCF_016699485.2	Chromosome 2	4015652	4017138	-
Chicken	TBRG4	GCF_016699485.2	Chromosome 2	4018258	4027630	+
Chicken	NACAD	GCF_016699485.2	Chromosome 2	4028811	4036872	+
Chicken	CCM2	GCF_016699485.2	Chromosome 2	4037239	4063166	-
Chicken	SNORA9	GCF_016699485.2	Chromosome 2	4063907	4064038	+
Chicken	MYO1G	GCF_016699485.2	Chromosome 2	4066231	4075588	+
Chicken	GIMAP6	GCF_016699485.2	Chromosome 2	4075554	4077757	+
